# Supplementary material for: High diversity and no significant selection signal of human ADH1B gene in Tibet
Source: Investig Genet. 2012 Nov 23;3:23. doi: 10.1186/2041-2223-3-23 (PMC3528464; doi:10.1186/2041-2223-3-23)
Supplement: Additional file 1 — Table S1. Haplogroup diversity of Class I ADH and ADH7 among Tibetan populations. [file 2041-2223-3-23-S1.xlsx]

## Sheet: fre
Frequence
%	H1	H1b	H1c	H2	H3	H3c	H4	H5	H5b	H6	H7	?
Changdu	0.318471	4.14013	0	19.4268	42.3567	0	14.9682	0.318471	0.318471	1.59236	11.7834	4.77707
Lhasa	0.149701	3.89222	0	17.3653	40.5689	0	16.4671	0	1.34731	2.39521	13.7725	4.04192
Nagqu	0	2.08333	0	25	35.4167	0	22.9167	0	0	2.08333	12.5	0
Nyingchi	0	2.72727	0	26.3636	35.4545	0	15.4545	0	0.909091	3.63636	11.8182	3.63636
Shannan	0.680272	4.7619	0	20.068	40.1361	0	16.6667	0	0	3.06122	13.2653	1.36054
Shigaste	0	4.42708	0.260417	19.0104	40.3646	0	20.3125	0.520833	0.78125	0.520833	11.9792	1.82292
Deng	1	0	1	21	48	0	29	0	0	0	0	0
Dingri	0	3	0	24	30	0	29	0	1	2	9	2
Gongbu	0	1	0	31	45	0	12	0	0	0	8	3
Luoba	0	8	0	31	43	0	15	0	0	1	2	2
Monba	0	3.125	0	34.375	34.375	0	15.625	0	0	3.125	6.25	3.125
Sherpa	0	2	0	9	43	1	10	0	0	0	6	29

## Sheet: Haplotype
		rs3811801	rs6810842	rs1159918	rs1229984	rs4147536	rs2066701	rs1042026	F
Changdu1	Changdu	A	G	C	T	C	A	C	19	H7
Changdu2	Changdu	A	G	C	T	C	A	C	11	H7
Changdu3	Changdu	A	G	C	T	C	A	C	2	H7
Changdu4	Changdu	A	G	C	T	C	A	C	3	H7
Changdu5	Changdu	G	G	C	T	C	A	C	3	H6
Changdu6	Changdu	G	G	C	T	C	A	C	1	H6
Changdu7	Changdu	G	G	C	T	C	A	C	1	H6
Changdu8	Changdu	A	G	C	C	C	A	C	1	H7b
Changdu9	Changdu	A	G	C	C	C	A	C	1	H7b
Changdu10	Changdu	G	G	C	C	C	A	C	1	H3
Changdu11	Changdu	G	G	C	C	C	A	C	2	H3
Changdu12	Changdu	G	G	C	C	C	A	C	4	H3
Changdu13	Changdu	G	G	C	C	C	A	C	63	H3
Changdu14	Changdu	G	G	C	C	C	A	C	18	H3
Changdu15	Changdu	G	G	C	C	C	A	C	16	H3
Changdu16	Changdu	G	G	C	C	C	A	C	3	H3
Changdu17	Changdu	G	G	C	C	C	A	C	1	H3
Changdu18	Changdu	G	G	C	C	C	A	C	1	H3
Changdu19	Changdu	G	G	C	C	C	A	C	5	H3
Changdu20	Changdu	G	G	C	C	C	A	C	1	H3
Changdu21	Changdu	G	G	C	C	C	A	C	2	H3
Changdu22	Changdu	G	G	C	C	C	A	C	3	H3
Changdu23	Changdu	G	G	C	C	C	A	C	1	H3
Changdu24	Changdu	G	G	C	C	C	A	C	2	H3
Changdu25	Changdu	G	G	A	C	C	A	C	1	?
Changdu26	Changdu	G	G	C	C	A	A	C	2	?
Changdu27	Changdu	G	G	C	C	A	A	C	1	?
Changdu28	Changdu	G	G	C	C	A	A	C	1	?
Changdu29	Changdu	G	T	A	C	C	G	T	1	H2
Changdu30	Changdu	G	T	A	C	A	G	T	1	H4
Changdu31	Changdu	A	G	C	T	C	A	C	1	H7
Changdu32	Changdu	G	G	C	C	C	A	C	2	H3
Changdu33	Changdu	A	T	A	C	C	G	C	1	?
Changdu34	Changdu	G	G	C	C	C	A	C	2	H3
Changdu35	Changdu	G	T	A	C	A	A	T	1	?
Changdu36	Changdu	G	G	C	T	C	G	T	1	H5
Changdu37	Changdu	G	G	C	C	C	G	T	3	H1b
Changdu38	Changdu	G	G	C	C	C	G	T	2	H1b
Changdu39	Changdu	G	G	C	C	C	G	T	2	H1b
Changdu40	Changdu	G	G	C	C	C	G	T	3	H1b
Changdu41	Changdu	G	G	C	C	C	G	T	2	H1b
Changdu42	Changdu	G	G	A	C	C	G	T	1	H1
Changdu43	Changdu	A	T	A	C	C	G	T	1	?
Changdu44	Changdu	G	T	A	C	C	G	T	1	H2
Changdu45	Changdu	G	T	A	C	C	G	T	1	H2
Changdu46	Changdu	G	T	A	C	C	G	T	1	H2
Changdu47	Changdu	G	T	A	C	C	G	T	1	H2
Changdu48	Changdu	G	T	A	C	C	G	T	1	H2
Changdu49	Changdu	G	T	A	C	C	G	T	1	H2
Changdu50	Changdu	G	T	A	C	C	G	T	2	H2
Changdu51	Changdu	G	T	A	C	C	G	T	1	H2
Changdu52	Changdu	G	T	A	C	C	G	T	3	H2
Changdu53	Changdu	G	T	A	C	C	G	T	13	H2
Changdu54	Changdu	G	T	A	C	C	G	T	5	H2
Changdu55	Changdu	G	T	A	C	C	G	T	26	H2
Changdu56	Changdu	G	T	A	C	C	G	T	1	H2
Changdu57	Changdu	G	T	A	C	C	G	T	1	H2
Changdu58	Changdu	G	T	A	C	C	G	T	1	H2
Changdu59	Changdu	G	T	A	C	C	G	T	1	H2
Changdu60	Changdu	G	G	C	C	C	A	C	1	H3
Changdu61	Changdu	G	G	C	C	C	A	C	2	H3
Changdu62	Changdu	G	G	C	C	C	A	C	1	H3
Changdu63	Changdu	G	G	C	C	C	A	C	1	H3
Changdu64	Changdu	A	G	C	T	C	A	C	1	H7
Changdu65	Changdu	G	G	C	C	C	A	C	1	H3
Changdu66	Changdu	G	T	A	C	A	G	C	1	?
Changdu67	Changdu	G	G	C	C	C	G	T	1	H1b
Changdu68	Changdu	G	T	A	T	A	G	T	1	H5b
Changdu69	Changdu	G	G	A	C	A	G	T	3	?
Changdu70	Changdu	G	G	A	C	A	G	T	1	?
Changdu71	Changdu	G	T	A	C	A	G	T	1	H4
Changdu72	Changdu	G	T	A	C	A	G	T	7	H4
Changdu73	Changdu	G	T	A	C	A	G	T	3	H4
Changdu74	Changdu	G	T	A	C	A	G	T	1	H4
Changdu75	Changdu	G	T	A	C	A	G	T	2	H4
Changdu76	Changdu	G	T	A	C	A	G	T	1	H4
Changdu77	Changdu	G	T	A	C	A	G	T	4	H4
Changdu78	Changdu	G	T	A	C	A	G	T	1	H4
Changdu79	Changdu	G	T	A	C	A	G	T	1	H4
Changdu80	Changdu	G	T	A	C	A	G	T	9	H4
Changdu81	Changdu	G	T	A	C	A	G	T	1	H4
Changdu82	Changdu	G	T	A	C	A	G	T	1	H4
Changdu83	Changdu	G	T	A	C	A	G	T	4	H4
Changdu84	Changdu	G	T	A	C	A	G	T	3	H4
Changdu85	Changdu	G	T	A	C	A	G	T	2	H4
Changdu86	Changdu	G	T	A	C	A	G	T	2	H4
Changdu87	Changdu	G	T	A	C	A	G	T	3	H4
Lhasa1	Lhasa	G	G	C	T	C	A	C	1	H6
Lhasa2	Lhasa	G	G	A	C	C	A	C	1	?
Lhasa3	Lhasa	A	G	A	C	C	A	C	1	?
Lhasa4	Lhasa	A	G	A	C	C	A	C	1	?
Lhasa5	Lhasa	G	G	C	C	C	A	C	2	H3
Lhasa6	Lhasa	G	G	C	C	C	A	C	10	H3
Lhasa7	Lhasa	G	G	C	C	C	A	C	1	H3
Lhasa8	Lhasa	G	G	C	C	C	A	C	115	H3
Lhasa9	Lhasa	G	G	C	C	C	A	C	4	H3
Lhasa10	Lhasa	G	G	C	C	C	A	C	45	H3
Lhasa11	Lhasa	G	G	C	C	C	A	C	1	H3
Lhasa12	Lhasa	G	G	C	C	C	A	C	32	H3
Lhasa13	Lhasa	G	G	C	C	C	A	C	3	H3
Lhasa14	Lhasa	G	G	C	C	C	A	C	2	H3
Lhasa15	Lhasa	G	G	C	C	C	A	C	4	H3
Lhasa16	Lhasa	G	G	C	C	C	A	C	7	H3
Lhasa17	Lhasa	G	G	C	C	C	A	C	5	H3
Lhasa18	Lhasa	G	G	C	C	C	A	C	1	H3
Lhasa19	Lhasa	G	G	C	C	C	A	C	6	H3
Lhasa20	Lhasa	G	G	C	C	C	A	C	4	H3
Lhasa21	Lhasa	G	G	C	C	C	A	C	1	H3
Lhasa22	Lhasa	G	G	C	C	C	A	C	1	H3
Lhasa23	Lhasa	G	G	C	C	C	A	C	1	H3
Lhasa24	Lhasa	G	G	C	C	C	A	C	1	H3
Lhasa25	Lhasa	G	G	C	C	C	A	C	1	H3
Lhasa26	Lhasa	G	G	C	C	C	A	C	2	H3
Lhasa27	Lhasa	G	G	C	C	C	A	C	3	H3
Lhasa28	Lhasa	G	G	C	C	C	A	C	2	H3
Lhasa29	Lhasa	G	G	C	C	C	A	C	2	H3
Lhasa30	Lhasa	A	G	C	C	C	A	C	4	?
Lhasa31	Lhasa	A	G	C	C	C	A	C	3	?
Lhasa32	Lhasa	A	G	C	C	C	A	C	4	?
Lhasa33	Lhasa	G	G	C	T	C	A	C	3	H6
Lhasa34	Lhasa	G	G	C	T	C	A	C	2	H6
Lhasa35	Lhasa	G	G	C	T	C	A	C	3	H6
Lhasa36	Lhasa	G	G	C	T	C	A	C	2	H6
Lhasa37	Lhasa	G	G	C	T	C	A	C	3	H6
Lhasa38	Lhasa	G	G	C	T	C	A	C	1	H6
Lhasa39	Lhasa	A	G	C	T	C	A	C	2	H7
Lhasa40	Lhasa	A	G	C	T	C	A	C	1	H7
Lhasa41	Lhasa	A	G	C	T	C	A	C	1	H7
Lhasa42	Lhasa	A	G	C	T	C	A	C	1	H7
Lhasa43	Lhasa	A	G	C	T	C	A	C	4	H7
Lhasa44	Lhasa	A	G	C	T	C	A	C	1	H7
Lhasa45	Lhasa	A	G	C	T	C	A	C	28	H7
Lhasa46	Lhasa	A	G	C	T	C	A	C	33	H7
Lhasa47	Lhasa	A	G	C	T	C	A	C	16	H7
Lhasa48	Lhasa	A	G	C	T	C	A	C	2	H7
Lhasa49	Lhasa	A	G	C	T	C	A	C	1	H7
Lhasa50	Lhasa	G	T	C	T	C	A	C	1	?
Lhasa51	Lhasa	G	G	C	C	A	A	C	1	?
Lhasa52	Lhasa	A	G	C	T	C	A	C	2	H7
Lhasa53	Lhasa	G	G	A	C	C	A	T	1	?
Lhasa54	Lhasa	G	G	A	C	C	G	T	1	H1
Lhasa55	Lhasa	G	T	A	C	C	G	T	2	H2
Lhasa56	Lhasa	G	T	A	C	C	G	T	1	H2
Lhasa57	Lhasa	G	T	A	C	C	G	T	1	H2
Lhasa58	Lhasa	G	T	A	C	C	G	T	1	H2
Lhasa59	Lhasa	G	T	A	C	C	G	T	1	H2
Lhasa60	Lhasa	G	T	A	C	C	G	T	32	H2
Lhasa61	Lhasa	G	T	A	C	C	G	T	1	H2
Lhasa62	Lhasa	G	T	A	C	C	G	T	6	H2
Lhasa63	Lhasa	G	T	A	C	C	G	T	24	H2
Lhasa64	Lhasa	G	T	A	C	C	G	T	13	H2
Lhasa65	Lhasa	G	T	A	C	C	G	T	1	H2
Lhasa66	Lhasa	G	T	A	C	C	G	T	1	H2
Lhasa67	Lhasa	G	T	A	C	C	G	T	1	H2
Lhasa68	Lhasa	G	T	A	C	C	G	T	7	H2
Lhasa69	Lhasa	G	T	A	C	C	G	T	14	H2
Lhasa70	Lhasa	G	T	A	C	C	G	T	1	H2
Lhasa71	Lhasa	G	T	A	C	C	G	T	2	H2
Lhasa72	Lhasa	G	T	A	C	C	G	T	1	H2
Lhasa73	Lhasa	G	T	A	C	C	G	T	1	H2
Lhasa74	Lhasa	G	T	A	C	C	G	T	2	H2
Lhasa75	Lhasa	G	G	C	C	C	G	T	1	H1b
Lhasa76	Lhasa	G	G	C	C	C	G	T	1	H1b
Lhasa77	Lhasa	G	G	C	C	C	G	T	2	H1b
Lhasa78	Lhasa	G	G	C	C	C	G	T	2	H1b
Lhasa79	Lhasa	G	G	C	C	C	G	T	2	H1b
Lhasa80	Lhasa	G	G	C	C	C	G	T	10	H1b
Lhasa81	Lhasa	G	G	C	C	C	G	T	3	H1b
Lhasa82	Lhasa	G	G	C	C	C	G	T	3	H1b
Lhasa83	Lhasa	G	T	C	C	C	G	T	1	?
Lhasa84	Lhasa	G	T	A	T	C	G	T	1	?
Lhasa85	Lhasa	G	T	A	C	A	G	T	2	H4
Lhasa86	Lhasa	G	T	A	C	A	G	T	2	H4
Lhasa87	Lhasa	G	T	A	C	A	G	T	1	H4
Lhasa88	Lhasa	G	T	A	C	C	G	T	1	H2
Lhasa89	Lhasa	G	G	C	C	C	A	C	2	H3
Lhasa90	Lhasa	G	G	C	C	C	A	C	1	H3
Lhasa91	Lhasa	G	G	C	T	C	A	C	1	H6
Lhasa92	Lhasa	G	T	C	C	C	G	T	1	?
Lhasa93	Lhasa	G	T	A	C	A	G	T	1	H4
Lhasa94	Lhasa	G	G	C	C	C	A	C	1	H3
Lhasa95	Lhasa	G	G	C	C	A	A	C	1	?
Lhasa96	Lhasa	G	G	C	C	C	A	C	2	H3
Lhasa97	Lhasa	G	T	A	C	A	G	C	1	?
Lhasa98	Lhasa	G	T	A	C	C	G	T	1	H2
Lhasa99	Lhasa	G	T	A	C	C	G	T	1	H2
Lhasa100	Lhasa	G	G	C	C	C	G	T	2	H1b
Lhasa101	Lhasa	G	T	C	C	C	G	T	1	?
Lhasa102	Lhasa	G	G	A	C	A	G	T	1	?
Lhasa103	Lhasa	G	T	A	C	A	G	T	21	H4
Lhasa104	Lhasa	G	T	A	C	A	G	T	2	H4
Lhasa105	Lhasa	G	T	A	C	A	G	T	2	H4
Lhasa106	Lhasa	G	T	A	C	A	G	T	7	H4
Lhasa107	Lhasa	G	T	A	C	A	G	T	1	H4
Lhasa108	Lhasa	G	T	A	C	A	G	T	7	H4
Lhasa109	Lhasa	G	T	A	C	A	G	T	1	H4
Lhasa110	Lhasa	G	T	A	C	A	G	T	1	H4
Lhasa111	Lhasa	G	T	A	C	A	G	T	8	H4
Lhasa112	Lhasa	G	T	A	C	A	G	T	2	H4
Lhasa113	Lhasa	G	T	A	C	A	G	T	5	H4
Lhasa114	Lhasa	G	T	A	C	A	G	T	1	H4
Lhasa115	Lhasa	G	T	A	C	A	G	T	4	H4
Lhasa116	Lhasa	G	T	A	C	A	G	T	2	H4
Lhasa117	Lhasa	G	T	A	C	A	G	T	1	H4
Lhasa118	Lhasa	G	T	A	C	A	G	T	1	H4
Lhasa119	Lhasa	G	T	A	C	A	G	T	1	H4
Lhasa120	Lhasa	G	T	A	C	A	G	T	1	H4
Lhasa121	Lhasa	G	T	A	C	A	G	T	2	H4
Lhasa122	Lhasa	G	T	A	C	A	G	T	2	H4
Lhasa123	Lhasa	G	T	A	C	A	G	T	6	H4
Lhasa124	Lhasa	G	T	A	C	A	G	T	2	H4
Lhasa125	Lhasa	G	T	A	C	A	G	T	2	H4
Lhasa126	Lhasa	G	T	A	C	A	G	T	4	H4
Lhasa127	Lhasa	G	T	A	C	A	G	T	4	H4
Lhasa128	Lhasa	G	T	A	C	A	G	T	9	H4
Lhasa129	Lhasa	G	T	A	C	A	G	T	3	H4
Lhasa130	Lhasa	G	T	A	C	A	G	T	1	H4
Lhasa131	Lhasa	A	T	A	C	A	G	T	1	?
Lhasa132	Lhasa	A	T	A	C	A	G	T	1	?
Lhasa133	Lhasa	G	G	C	C	A	G	T	1	?
Lhasa134	Lhasa	G	T	A	T	A	G	T	1	H5b
Lhasa135	Lhasa	G	T	A	T	A	G	T	7	H5b
Lhasa136	Lhasa	G	T	A	T	A	G	T	1	H5b
Lhasa137	Lhasa	G	G	C	C	C	A	C	7	H3
Lhasa138	Lhasa	G	G	C	C	C	A	C	1	H3
Lhasa139	Lhasa	G	G	C	C	C	A	C	1	H3
Lhasa140	Lhasa	G	T	A	C	A	G	T	1	H4
Nagqu1	Nagqu	G	G	C	C	C	A	C	1	H3
Nagqu2	Nagqu	G	G	C	C	C	A	C	6	H3
Nagqu3	Nagqu	G	G	C	C	C	A	C	1	H3
Nagqu4	Nagqu	G	G	C	C	C	A	C	3	H3
Nagqu5	Nagqu	G	G	C	C	C	A	C	1	H3
Nagqu6	Nagqu	G	G	C	C	C	A	C	2	H3
Nagqu7	Nagqu	G	G	C	C	C	A	C	1	H3
Nagqu8	Nagqu	G	G	C	C	C	A	C	1	H3
Nagqu9	Nagqu	G	G	C	T	C	A	C	1	H6
Nagqu10	Nagqu	A	G	C	T	C	A	C	3	H7
Nagqu11	Nagqu	A	G	C	T	C	A	C	3	H7
Nagqu12	Nagqu	G	T	A	C	C	G	T	2	H2
Nagqu13	Nagqu	G	T	A	C	C	G	T	3	H2
Nagqu14	Nagqu	G	T	A	C	C	G	T	3	H2
Nagqu15	Nagqu	G	T	A	C	C	G	T	3	H2
Nagqu16	Nagqu	G	G	C	C	C	G	T	1	H1b
Nagqu17	Nagqu	G	T	A	C	A	G	T	1	H4
Nagqu18	Nagqu	G	T	A	C	A	G	T	3	H4
Nagqu19	Nagqu	G	T	A	C	A	G	T	2	H4
Nagqu20	Nagqu	G	T	A	C	A	G	T	1	H4
Nagqu21	Nagqu	G	T	A	C	A	G	T	1	H4
Nagqu22	Nagqu	G	T	A	C	A	G	T	1	H4
Nagqu23	Nagqu	G	T	A	C	A	G	T	2	H4
Nagqu24	Nagqu	G	T	A	C	C	G	T	1	H2
Nagqu25	Nagqu	G	G	C	C	C	A	C	1	H3
Nyingchi1	Nyingchi	G	G	A	C	C	A	C	1	?
Nyingchi2	Nyingchi	G	G	C	C	C	A	C	2	H3
Nyingchi3	Nyingchi	G	G	C	C	C	A	C	1	H3
Nyingchi4	Nyingchi	G	G	C	C	C	A	C	1	H3
Nyingchi5	Nyingchi	G	G	C	C	C	A	C	19	H3
Nyingchi6	Nyingchi	G	G	C	C	C	A	C	1	H3
Nyingchi7	Nyingchi	G	G	C	C	C	A	C	1	H3
Nyingchi8	Nyingchi	G	G	C	C	C	A	C	7	H3
Nyingchi9	Nyingchi	G	G	C	C	C	A	C	1	H3
Nyingchi10	Nyingchi	G	G	C	C	C	A	C	1	H3
Nyingchi11	Nyingchi	G	G	C	C	C	A	C	1	H3
Nyingchi12	Nyingchi	G	G	C	C	C	A	C	1	H3
Nyingchi13	Nyingchi	G	G	C	T	C	A	C	1	H6
Nyingchi14	Nyingchi	G	G	C	T	C	A	C	1	H6
Nyingchi15	Nyingchi	G	G	C	T	C	A	C	1	H6
Nyingchi16	Nyingchi	G	G	C	T	C	A	C	1	H6
Nyingchi17	Nyingchi	A	G	C	T	C	A	C	11	H7
Nyingchi18	Nyingchi	A	G	C	T	C	A	C	2	H7
Nyingchi19	Nyingchi	G	T	A	C	C	G	T	1	H2
Nyingchi20	Nyingchi	G	T	A	C	C	G	T	3	H2
Nyingchi21	Nyingchi	G	T	A	C	C	G	T	1	H2
Nyingchi22	Nyingchi	G	T	A	C	C	G	T	1	H2
Nyingchi23	Nyingchi	G	T	A	C	C	G	T	1	H2
Nyingchi24	Nyingchi	G	T	A	C	C	G	T	4	H2
Nyingchi25	Nyingchi	G	T	A	C	C	G	T	4	H2
Nyingchi26	Nyingchi	G	T	A	C	C	G	T	4	H2
Nyingchi27	Nyingchi	G	T	A	C	C	G	T	3	H2
Nyingchi28	Nyingchi	G	T	A	C	C	G	T	1	H2
Nyingchi29	Nyingchi	G	T	A	C	C	G	T	3	H2
Nyingchi30	Nyingchi	G	T	A	C	C	G	T	1	H2
Nyingchi31	Nyingchi	G	G	C	C	C	G	T	1	H1b
Nyingchi32	Nyingchi	G	G	C	C	C	G	T	1	H1b
Nyingchi33	Nyingchi	G	G	C	C	C	G	T	1	H1b
Nyingchi34	Nyingchi	G	T	C	C	C	G	T	1	?
Nyingchi35	Nyingchi	G	G	C	C	C	A	C	2	H3
Nyingchi36	Nyingchi	G	G	C	C	C	A	C	1	H3
Nyingchi37	Nyingchi	G	T	A	C	C	G	T	1	H2
Nyingchi38	Nyingchi	G	T	A	C	C	G	T	1	H2
Nyingchi39	Nyingchi	G	G	A	C	A	G	T	1	?
Nyingchi40	Nyingchi	G	T	A	C	A	G	T	1	H4
Nyingchi41	Nyingchi	G	T	A	C	A	G	T	2	H4
Nyingchi42	Nyingchi	G	T	A	C	A	G	T	3	H4
Nyingchi43	Nyingchi	G	T	A	C	A	G	T	1	H4
Nyingchi44	Nyingchi	G	T	A	C	A	G	T	1	H4
Nyingchi45	Nyingchi	G	T	A	C	A	G	T	1	H4
Nyingchi46	Nyingchi	G	T	A	C	A	G	T	2	H4
Nyingchi47	Nyingchi	G	T	A	C	A	G	T	1	H4
Nyingchi48	Nyingchi	G	T	A	C	A	G	T	2	H4
Nyingchi49	Nyingchi	G	T	A	C	A	G	T	3	H4
Nyingchi50	Nyingchi	G	G	C	C	A	G	T	1	?
Nyingchi51	Nyingchi	G	T	A	T	A	G	T	1	H5b
Shannan1	Shannan	G	G	C	C	C	A	C	1	H3
Shannan2	Shannan	G	T	A	C	C	G	T	1	H2
Shannan3	Shannan	G	G	C	C	C	A	C	1	H3
Shannan4	Shannan	G	G	C	C	C	A	C	8	H3
Shannan5	Shannan	G	G	C	C	C	A	C	1	H3
Shannan6	Shannan	G	G	C	C	C	A	C	1	H3
Shannan7	Shannan	G	G	C	C	C	A	C	5	H3
Shannan8	Shannan	G	G	C	C	C	A	C	3	H3
Shannan9	Shannan	G	G	C	C	C	A	C	3	H3
Shannan10	Shannan	G	G	C	C	C	A	C	1	H3
Shannan11	Shannan	G	G	C	C	C	A	C	7	H3
Shannan12	Shannan	G	G	C	C	C	A	C	42	H3
Shannan13	Shannan	G	G	C	C	C	A	C	26	H3
Shannan14	Shannan	G	G	C	C	C	A	C	1	H3
Shannan15	Shannan	G	G	C	C	C	A	C	4	H3
Shannan16	Shannan	G	G	C	C	C	A	C	2	H3
Shannan17	Shannan	G	G	C	C	C	A	C	1	H3
Shannan18	Shannan	G	G	C	C	C	A	C	2	H3
Shannan19	Shannan	G	G	C	C	C	A	C	1	H3
Shannan20	Shannan	G	G	C	C	C	A	C	3	H3
Shannan21	Shannan	A	G	C	C	C	A	C	1	?
Shannan22	Shannan	G	T	C	C	C	A	C	1	?
Shannan23	Shannan	G	T	A	C	C	A	C	1	?
Shannan24	Shannan	G	G	C	T	C	A	C	6	H6
Shannan25	Shannan	G	G	C	T	C	A	C	1	H6
Shannan26	Shannan	G	G	C	T	C	A	C	1	H6
Shannan27	Shannan	G	G	C	T	C	A	C	1	H6
Shannan28	Shannan	A	G	C	T	C	A	C	9	H7
Shannan29	Shannan	A	G	C	T	C	A	C	23	H7
Shannan30	Shannan	A	G	C	T	C	A	C	5	H7
Shannan31	Shannan	A	G	C	T	C	A	C	1	H7
Shannan32	Shannan	A	G	C	T	C	A	C	1	H7
Shannan33	Shannan	G	T	A	C	C	G	C	1	?
Shannan34	Shannan	G	G	C	C	C	G	T	1	H1b
Shannan35	Shannan	G	G	C	C	C	G	T	1	H1b
Shannan36	Shannan	G	G	C	C	C	G	T	1	H1b
Shannan37	Shannan	G	G	C	C	C	G	T	5	H1b
Shannan38	Shannan	G	G	C	C	C	G	T	1	H1b
Shannan39	Shannan	G	G	C	C	C	G	T	3	H1b
Shannan40	Shannan	G	G	C	C	C	G	T	2	H1b
Shannan41	Shannan	G	G	A	C	C	G	T	1	H1
Shannan42	Shannan	G	T	A	C	C	G	T	1	H2
Shannan43	Shannan	G	T	A	C	C	G	T	1	H2
Shannan44	Shannan	G	T	A	C	C	G	T	1	H2
Shannan45	Shannan	G	T	A	C	C	G	T	1	H2
Shannan46	Shannan	G	T	A	C	C	G	T	10	H2
Shannan47	Shannan	G	T	A	C	C	G	T	3	H2
Shannan48	Shannan	G	T	A	C	C	G	T	28	H2
Shannan49	Shannan	G	T	A	C	C	G	T	7	H2
Shannan50	Shannan	G	T	A	C	C	G	T	1	H2
Shannan51	Shannan	G	T	A	C	C	G	T	1	H2
Shannan52	Shannan	G	G	A	C	C	G	T	1	H1
Shannan53	Shannan	G	T	A	C	C	G	T	2	H2
Shannan54	Shannan	G	G	C	C	C	A	C	1	H3
Shannan55	Shannan	G	T	A	C	C	G	T	1	H2
Shannan56	Shannan	G	T	A	C	C	G	T	1	H2
Shannan57	Shannan	G	T	A	C	A	G	T	9	H4
Shannan58	Shannan	G	T	A	C	A	G	T	1	H4
Shannan59	Shannan	G	T	A	C	A	G	T	2	H4
Shannan60	Shannan	G	T	A	C	A	G	T	8	H4
Shannan61	Shannan	G	T	A	C	A	G	T	1	H4
Shannan62	Shannan	G	T	A	C	A	G	T	1	H4
Shannan63	Shannan	G	T	A	C	A	G	T	1	H4
Shannan64	Shannan	G	T	A	C	A	G	T	1	H4
Shannan65	Shannan	G	T	A	C	A	G	T	2	H4
Shannan66	Shannan	G	T	A	C	A	G	T	2	H4
Shannan67	Shannan	G	T	A	C	A	G	T	1	H4
Shannan68	Shannan	G	T	A	C	A	G	T	1	H4
Shannan69	Shannan	G	T	A	C	A	G	T	3	H4
Shannan70	Shannan	G	T	A	C	A	G	T	1	H4
Shannan71	Shannan	G	T	A	C	A	G	T	1	H4
Shannan72	Shannan	G	T	A	C	A	G	T	5	H4
Shannan73	Shannan	G	T	A	C	A	G	T	2	H4
Shannan74	Shannan	G	T	A	C	A	G	T	4	H4
Shannan75	Shannan	G	T	A	C	A	G	T	3	H4
Shannan76	Shannan	G	G	C	C	C	A	C	2	H3
Shannan77	Shannan	G	G	C	C	C	A	C	2	H3
Shigaste1	Shigaste	A	G	C	C	C	A	C	1	?
Shigaste2	Shigaste	G	G	C	C	C	A	C	1	H3
Shigaste3	Shigaste	G	G	C	C	C	A	C	5	H3
Shigaste4	Shigaste	G	G	C	C	C	A	C	1	H3
Shigaste5	Shigaste	G	G	C	C	C	A	C	69	H3
Shigaste6	Shigaste	G	G	C	C	C	A	C	24	H3
Shigaste7	Shigaste	G	G	C	C	C	A	C	16	H3
Shigaste8	Shigaste	G	G	C	C	C	A	C	3	H3
Shigaste9	Shigaste	G	G	C	C	C	A	C	1	H3
Shigaste10	Shigaste	G	G	C	C	C	A	C	4	H3
Shigaste11	Shigaste	G	G	C	C	C	A	C	3	H3
Shigaste12	Shigaste	G	G	C	C	C	A	C	1	H3
Shigaste13	Shigaste	G	G	C	C	C	A	C	1	H3
Shigaste14	Shigaste	G	G	C	C	C	A	C	1	H3
Shigaste15	Shigaste	G	G	C	C	C	A	C	2	H3
Shigaste16	Shigaste	G	G	C	C	C	A	C	1	H3
Shigaste17	Shigaste	G	G	C	C	C	A	C	2	H3
Shigaste18	Shigaste	G	G	C	C	C	A	C	2	H3
Shigaste19	Shigaste	G	G	C	C	C	A	C	2	H3
Shigaste20	Shigaste	G	G	C	C	C	A	C	1	H3
Shigaste21	Shigaste	G	G	C	C	C	A	C	2	H3
Shigaste22	Shigaste	G	G	C	C	C	A	C	2	H3
Shigaste23	Shigaste	G	G	C	C	C	A	C	3	H3
Shigaste24	Shigaste	G	G	C	C	C	A	C	1	H3
Shigaste25	Shigaste	G	G	A	C	C	A	C	1	?
Shigaste26	Shigaste	A	G	C	T	C	A	C	2	H7
Shigaste27	Shigaste	A	G	C	T	C	A	C	3	H7
Shigaste28	Shigaste	A	G	C	T	C	A	C	1	H7
Shigaste29	Shigaste	A	G	C	T	C	A	C	15	H7
Shigaste30	Shigaste	A	G	C	T	C	A	C	17	H7
Shigaste31	Shigaste	A	G	C	T	C	A	C	5	H7
Shigaste32	Shigaste	A	G	C	T	C	A	C	2	H7
Shigaste33	Shigaste	A	G	C	T	C	A	C	1	H7
Shigaste34	Shigaste	G	G	C	T	C	A	C	1	H6
Shigaste35	Shigaste	G	G	C	T	C	A	C	1	H6
Shigaste36	Shigaste	G	T	A	C	A	G	T	1	H4
Shigaste37	Shigaste	G	T	A	C	A	G	T	1	H4
Shigaste38	Shigaste	A	G	A	C	A	A	C	1	?
Shigaste39	Shigaste	G	G	C	C	C	A	C	1	H3
Shigaste40	Shigaste	G	G	C	C	C	G	T	1	H1b
Shigaste41	Shigaste	G	G	C	C	C	G	T	1	H1b
Shigaste42	Shigaste	G	G	C	C	C	G	T	1	H1b
Shigaste43	Shigaste	G	G	C	C	C	G	T	1	H1b
Shigaste44	Shigaste	G	G	C	C	C	G	T	3	H1b
Shigaste45	Shigaste	G	G	C	C	C	G	T	2	H1b
Shigaste46	Shigaste	G	G	C	C	C	G	T	1	H1b
Shigaste47	Shigaste	G	G	C	C	C	G	T	3	H1b
Shigaste48	Shigaste	G	G	C	C	C	G	T	4	H1b
Shigaste49	Shigaste	A	T	C	C	C	G	T	1	?
Shigaste50	Shigaste	A	T	A	C	C	G	T	1	?
Shigaste51	Shigaste	A	T	A	C	C	G	T	1	?
Shigaste52	Shigaste	G	T	A	C	C	G	T	2	H2
Shigaste53	Shigaste	G	T	A	C	C	G	T	1	H2
Shigaste54	Shigaste	G	T	A	C	C	G	T	4	H2
Shigaste55	Shigaste	G	T	A	C	C	G	T	24	H2
Shigaste56	Shigaste	G	T	A	C	C	G	T	19	H2
Shigaste57	Shigaste	G	T	A	C	C	G	T	7	H2
Shigaste58	Shigaste	G	T	A	C	C	G	T	13	H2
Shigaste59	Shigaste	G	T	A	C	C	G	T	1	H2
Shigaste60	Shigaste	G	T	A	C	C	G	T	1	H2
Shigaste61	Shigaste	G	G	C	T	C	G	T	2	H5
Shigaste62	Shigaste	G	G	A	C	A	G	T	1	?
Shigaste63	Shigaste	G	T	A	C	A	G	T	1	H4
Shigaste64	Shigaste	G	G	C	C	C	A	C	5	H3
Shigaste65	Shigaste	G	G	C	C	C	A	C	1	H3
Shigaste66	Shigaste	G	T	A	C	C	G	T	1	H2
Shigaste67	Shigaste	G	T	C	C	A	G	T	1	H1c
Shigaste68	Shigaste	G	T	A	C	A	G	T	18	H4
Shigaste69	Shigaste	G	T	A	C	A	G	T	2	H4
Shigaste70	Shigaste	G	T	A	C	A	G	T	1	H4
Shigaste71	Shigaste	G	T	A	C	A	G	T	1	H4
Shigaste72	Shigaste	G	T	A	C	A	G	T	9	H4
Shigaste73	Shigaste	G	T	A	C	A	G	T	1	H4
Shigaste74	Shigaste	G	T	A	C	A	G	T	2	H4
Shigaste75	Shigaste	G	T	A	C	A	G	T	2	H4
Shigaste76	Shigaste	G	T	A	C	A	G	T	8	H4
Shigaste77	Shigaste	G	T	A	C	A	G	T	1	H4
Shigaste78	Shigaste	G	T	A	C	A	G	T	3	H4
Shigaste79	Shigaste	G	T	A	C	A	G	T	4	H4
Shigaste80	Shigaste	G	T	A	C	A	G	T	2	H4
Shigaste81	Shigaste	G	T	A	C	A	G	T	3	H4
Shigaste82	Shigaste	G	T	A	C	A	G	T	3	H4
Shigaste83	Shigaste	G	T	A	C	A	G	T	11	H4
Shigaste84	Shigaste	G	T	A	C	A	G	T	3	H4
Shigaste85	Shigaste	G	T	A	C	A	G	T	1	H4
Shigaste86	Shigaste	G	T	A	T	A	G	T	1	H5b
Shigaste87	Shigaste	G	T	A	T	A	G	T	2	H5b
D01	Deng	G	T	A	C	A	G	T	6	H4
D02	Deng	G	T	A	C	A	G	T	5	H4
D03	Deng	G	T	A	C	A	G	T	6	H4
D04	Deng	G	T	A	C	A	G	T	1	H4
D05	Deng	G	T	A	C	A	G	T	1	H4
D06	Deng	G	T	A	C	A	G	T	1	H4
D07	Deng	G	T	A	C	A	G	T	1	H4
D08	Deng	G	T	A	C	A	G	T	1	H4
D09	Deng	G	T	A	C	A	G	T	1	H4
D10	Deng	G	T	A	C	A	G	T	1	H4
D11	Deng	G	T	A	C	A	G	T	1	H4
D12	Deng	G	T	A	C	A	G	T	2	H4
D13	Deng	G	T	A	C	A	G	T	2	H4
D14	Deng	G	T	C	C	A	G	T	1	H1c
D15	Deng	G	G	C	C	C	A	C	3	H3
D16	Deng	G	G	A	C	C	G	T	1	H1
D17	Deng	G	T	A	C	C	G	T	3	H2
D18	Deng	G	T	A	C	C	G	T	14	H2
D19	Deng	G	T	A	C	C	G	T	3	H2
D20	Deng	G	G	C	C	C	A	C	1	H3
D21	Deng	G	T	A	C	C	G	T	1	H2
D22	Deng	G	G	C	C	C	A	C	2	H3
D23	Deng	G	G	C	C	C	A	C	3	H3
D24	Deng	G	G	C	C	C	A	C	3	H3
D25	Deng	G	G	C	C	C	A	C	9	H3
D26	Deng	G	G	C	C	C	A	C	15	H3
D27	Deng	G	G	C	C	C	A	C	5	H3
D28	Deng	G	G	C	C	C	A	C	1	H3
D29	Deng	G	G	C	C	C	A	C	2	H3
D30	Deng	G	G	C	C	C	A	C	2	H3
D31	Deng	G	G	C	C	C	A	C	1	H3
D32	Deng	G	G	C	C	C	A	C	1	H3
DR01	Dingri	G	G	C	C	C	A	C	2	H3
DR02	Dingri	G	G	C	C	C	A	C	4	H3
DR03	Dingri	G	G	C	C	C	A	C	13	H3
DR04	Dingri	G	G	C	C	C	A	C	2	H3
DR05	Dingri	G	G	C	C	C	A	C	7	H3
DR06	Dingri	G	G	C	C	C	A	C	1	H3
DR07	Dingri	G	T	C	C	C	A	C	1	?
DR08	Dingri	G	G	C	T	C	A	C	2	H6
DR09	Dingri	A	G	C	T	C	A	C	2	H7
DR10	Dingri	A	G	C	T	C	A	C	1	H7
DR11	Dingri	A	G	C	T	C	A	C	1	H7
DR12	Dingri	A	G	C	T	C	A	C	2	H7
DR13	Dingri	A	G	C	T	C	A	C	1	H7
DR14	Dingri	A	G	C	T	C	A	C	1	H7
DR15	Dingri	A	G	C	T	C	A	C	1	H7
DR16	Dingri	G	G	C	C	C	A	C	1	H3
DR17	Dingri	G	T	A	C	C	G	T	1	H2
DR18	Dingri	G	G	C	C	C	G	T	1	H1b
DR19	Dingri	G	G	C	C	C	G	T	1	H1b
DR20	Dingri	G	G	C	C	C	G	T	1	H1b
DR21	Dingri	G	T	A	C	C	G	T	1	H2
DR22	Dingri	G	T	A	C	C	G	T	16	H2
DR23	Dingri	G	T	A	C	C	G	T	4	H2
DR24	Dingri	G	T	A	C	C	G	T	2	H2
DR25	Dingri	G	T	A	C	A	G	T	1	H4
DR26	Dingri	G	G	A	C	A	G	T	1	?
DR27	Dingri	G	T	A	C	A	G	T	1	H4
DR28	Dingri	G	T	A	C	A	G	T	6	H4
DR29	Dingri	G	T	A	C	A	G	T	1	H4
DR30	Dingri	G	T	A	C	A	G	T	3	H4
DR31	Dingri	G	T	A	C	A	G	T	1	H4
DR32	Dingri	G	T	A	C	A	G	T	1	H4
DR33	Dingri	G	T	A	C	A	G	T	1	H4
DR34	Dingri	G	T	A	C	A	G	T	3	H4
DR35	Dingri	G	T	A	C	A	G	T	1	H4
DR36	Dingri	G	T	A	C	A	G	T	2	H4
DR37	Dingri	G	T	A	C	A	G	T	1	H4
DR38	Dingri	G	T	A	C	A	G	T	3	H4
DR39	Dingri	G	T	A	C	A	G	T	2	H4
DR40	Dingri	G	T	A	C	A	G	T	2	H4
DR41	Dingri	G	T	A	T	A	G	T	1	H5b
GB01	Gongbu	G	T	A	C	C	G	T	2	H2
GB02	Gongbu	G	T	A	C	C	G	T	3	H2
GB03	Gongbu	G	T	A	C	C	G	T	1	H2
GB04	Gongbu	G	T	A	C	C	G	T	2	H2
GB05	Gongbu	G	T	A	C	C	G	T	8	H2
GB06	Gongbu	G	T	A	C	C	G	T	7	H2
GB07	Gongbu	G	T	A	C	C	G	T	5	H2
GB08	Gongbu	G	T	A	C	C	G	T	1	H2
GB09	Gongbu	G	T	A	C	C	G	T	1	H2
GB10	Gongbu	G	G	C	C	C	G	T	1	H1b
GB11	Gongbu	G	T	A	C	C	A	T	1	?
GB12	Gongbu	G	G	C	C	C	A	C	1	H3
GB13	Gongbu	G	T	A	C	A	G	T	1	H4
GB14	Gongbu	G	T	A	C	C	G	C	1	?
GB15	Gongbu	G	G	C	C	C	A	C	1	H3
GB16	Gongbu	G	G	C	C	C	A	C	1	H3
GB17	Gongbu	G	G	C	C	C	A	C	17	H3
GB18	Gongbu	G	G	C	C	C	A	C	4	H3
GB19	Gongbu	G	G	C	C	C	A	C	9	H3
GB20	Gongbu	G	G	C	C	C	A	C	1	H3
GB21	Gongbu	G	G	C	C	C	A	C	1	H3
GB22	Gongbu	G	G	C	C	C	A	C	6	H3
GB23	Gongbu	G	G	C	C	C	A	C	2	H3
GB24	Gongbu	G	G	C	C	C	A	C	2	H3
GB25	Gongbu	A	G	C	T	C	A	C	1	H7
GB26	Gongbu	A	G	C	T	C	A	C	1	H7
GB27	Gongbu	A	G	C	T	C	A	C	1	H7
GB28	Gongbu	A	G	C	T	C	A	C	2	H7
GB29	Gongbu	A	G	C	T	C	A	C	3	H7
GB30	Gongbu	G	T	A	C	A	G	T	5	H4
GB31	Gongbu	G	T	A	C	A	G	T	1	H4
GB32	Gongbu	G	T	A	C	A	G	T	2	H4
GB33	Gongbu	G	T	A	C	A	G	T	1	H4
GB34	Gongbu	G	T	A	C	A	G	T	1	H4
GB35	Gongbu	G	T	A	C	A	G	T	1	H4
GB36	Gongbu	G	G	C	C	A	G	T	1	?
GB37	Gongbu	G	T	A	C	C	G	T	1	H2
LB01	Luoba	G	T	A	C	C	G	T	1	H2
LB02	Luoba	G	T	A	C	C	G	T	1	H2
LB03	Luoba	G	T	A	C	C	G	T	3	H2
LB04	Luoba	G	T	A	C	C	G	T	10	H2
LB05	Luoba	G	T	A	C	C	G	T	10	H2
LB06	Luoba	G	T	A	C	C	G	T	5	H2
LB07	Luoba	G	T	A	C	C	G	T	1	H2
LB08	Luoba	G	G	C	C	C	G	T	1	H1b
LB09	Luoba	G	G	C	C	C	G	T	1	H1b
LB10	Luoba	G	G	C	C	C	G	T	6	H1b
LB11	Luoba	G	G	C	C	C	A	C	3	H3
LB12	Luoba	G	G	C	C	C	A	C	5	H3
LB13	Luoba	G	G	C	C	C	A	C	1	H3
LB14	Luoba	G	G	C	C	C	A	C	5	H3
LB15	Luoba	G	G	C	C	C	A	C	12	H3
LB16	Luoba	G	G	C	C	C	A	C	11	H3
LB17	Luoba	G	G	C	C	C	A	C	1	H3
LB18	Luoba	G	G	C	C	C	A	C	2	H3
LB19	Luoba	G	G	C	C	C	A	C	2	H3
LB20	Luoba	G	G	C	T	C	A	C	1	H6
LB21	Luoba	A	G	C	T	C	A	C	2	H7
LB22	Luoba	G	T	A	C	A	G	T	2	H4
LB23	Luoba	G	T	A	C	A	G	T	7	H4
LB24	Luoba	G	T	A	C	A	G	T	2	H4
LB25	Luoba	G	T	A	C	A	G	T	1	H4
LB26	Luoba	G	T	A	C	A	G	T	1	H4
LB27	Luoba	G	T	A	C	A	G	T	1	H4
LB28	Luoba	G	T	A	C	A	G	T	1	H4
LB29	Luoba	G	G	C	C	C	A	C	1	H3
MB01	Monba	G	T	A	C	C	G	T	3	H2
MB02	Monba	G	T	A	C	C	G	T	1	H2
MB03	Monba	G	T	A	C	C	G	T	1	H2
MB04	Monba	G	T	A	C	C	G	T	1	H2
MB05	Monba	G	T	A	C	C	G	T	1	H2
MB06	Monba	G	T	A	C	C	G	T	2	H2
MB07	Monba	G	T	A	C	C	G	T	1	H2
MB08	Monba	G	G	C	C	C	G	T	1	H1b
MB09	Monba	G	T	A	C	C	G	T	1	H2
MB10	Monba	G	T	C	C	C	A	C	1	?
MB11	Monba	G	G	C	C	C	A	C	1	H3
MB12	Monba	G	G	C	C	C	A	C	1	H3
MB13	Monba	G	G	C	C	C	A	C	2	H3
MB14	Monba	G	G	C	C	C	A	C	4	H3
MB15	Monba	G	G	C	C	C	A	C	1	H3
MB16	Monba	G	G	C	C	C	A	C	2	H3
MB17	Monba	G	G	C	T	C	A	C	1	H6
MB18	Monba	A	G	C	T	C	A	C	1	H7
MB19	Monba	A	G	C	T	C	A	C	1	H7
MB20	Monba	G	T	A	C	A	G	T	3	H4
MB21	Monba	G	T	A	C	A	G	T	1	H4
MB22	Monba	G	T	A	C	A	G	T	1	H4
SXB01	Sherpa	G	T	A	C	C	G	C	7	?
SXB02	Sherpa	G	T	A	C	C	G	C	1	?
SXB03	Sherpa	G	T	A	C	C	G	C	1	?
SXB04	Sherpa	G	T	A	C	C	G	C	5	?
SXB05	Sherpa	G	T	A	C	C	G	C	3	?
SXB06	Sherpa	G	T	A	C	C	G	C	1	?
SXB07	Sherpa	G	G	C	C	C	G	C	1	H3c
SXB08	Sherpa	G	T	A	C	C	G	T	1	H2
SXB09	Sherpa	G	T	A	C	C	G	T	3	H2
SXB10	Sherpa	G	T	A	C	C	G	T	4	H2
SXB11	Sherpa	G	G	C	C	C	G	T	1	H1b
SXB12	Sherpa	G	G	C	C	C	G	T	1	H1b
SXB13	Sherpa	G	G	C	C	C	A	C	1	H3
SXB14	Sherpa	G	G	C	C	C	A	C	1	H3
SXB15	Sherpa	G	T	C	C	C	A	C	1	?
SXB16	Sherpa	G	G	C	C	C	A	C	1	H3
SXB17	Sherpa	G	G	C	C	C	A	C	18	H3
SXB18	Sherpa	G	G	C	C	C	A	C	3	H3
SXB19	Sherpa	G	G	C	C	C	A	C	2	H3
SXB20	Sherpa	G	G	C	C	C	A	C	5	H3
SXB21	Sherpa	G	G	C	C	C	A	C	1	H3
SXB22	Sherpa	G	G	C	C	C	A	C	2	H3
SXB23	Sherpa	G	G	C	C	C	A	C	2	H3
SXB24	Sherpa	G	G	C	C	C	A	C	5	H3
SXB25	Sherpa	G	G	C	C	C	A	C	1	H3
SXB26	Sherpa	G	G	C	C	C	A	C	1	H3
SXB27	Sherpa	A	G	C	C	C	A	C	1	?
SXB28	Sherpa	A	G	C	C	C	A	C	2	?
SXB29	Sherpa	A	G	C	T	C	A	C	1	H7
SXB30	Sherpa	A	G	C	T	C	A	C	4	H7
SXB31	Sherpa	A	G	C	T	C	A	C	1	H7
SXB32	Sherpa	G	T	A	C	A	G	C	1	?
SXB33	Sherpa	G	T	A	C	A	G	C	2	?
SXB34	Sherpa	G	T	A	C	A	G	C	1	?
SXB35	Sherpa	G	T	A	C	A	G	C	1	?
SXB36	Sherpa	G	T	A	C	A	G	C	2	?
SXB37	Sherpa	G	T	A	C	A	G	T	2	H4
SXB38	Sherpa	G	T	A	C	A	G	T	3	H4
SXB39	Sherpa	G	T	A	C	A	G	T	1	H4
SXB40	Sherpa	G	T	A	C	A	G	T	1	H4
SXB41	Sherpa	G	T	A	C	A	G	T	2	H4
SXB42	Sherpa	G	T	A	C	A	G	T	1	H4
SXB43	Sherpa	G	T	A	C	C	G	T	1	H2
									18

## Sheet: Tibatan 23 SNP
Table S1. Haplogroup diversity of Class I ADH and ADH7 among Tibetan populations.
	GRCh37.p5	100186376	100200509	100201739	100213433	100228466	100238413	100239112	100239319	100243009	100243445	100244319	100260789	100266112	100266133	100279247	100303158	100314538	100327337	100333977	100341861	100356179	100356466	100359912
	Gene	ADH1A	ADH1A	ADH1A	ADH1A	ADH1B	ADH1B	ADH1B	ADH1B	ADH1B	ADH1B	ADH1B	ADH1C	ADH1C	ADH1C	ADH1C	ADH7	ADH7	ADH7	ADH7	ADH7	ADH7	ADH7	ADH7
Haplotype	SNP	rs1230025	rs3819197	rs975833	rs1229966	rs1042026	rs2066701	rs4147536	rs1229984	rs1159918	rs6810842	rs3811801	rs698	rs1693425	rs2241894	rs980972	rs10516439	rs1442487	rs2083687	rs284786	rs971074	rs1154469	rs17537595	rs1154473	Haplogroup	Frequency
TCD01	Qamdo	A	A	C	G	C	A	C	T	C	G	A	T	C	C	C	C	T	G	A	C	G	G	A	H7	19
TCD02	Qamdo	A	A	C	G	C	A	C	T	C	G	A	T	C	C	C	C	T	G	A	C	A	G	G	H7	11
TCD03	Qamdo	A	A	C	G	C	A	C	T	C	G	A	T	C	C	C	C	T	G	A	T	G	G	G	H7	2
TCD04	Qamdo	A	A	C	G	C	A	C	T	C	G	A	T	C	C	C	C	C	G	A	C	G	G	A	H7	3
TCD05	Qamdo	A	A	C	G	C	A	C	T	C	G	G	T	C	C	C	C	T	T	T	C	A	G	G	H6	3
TCD06	Qamdo	A	A	C	G	C	A	C	T	C	G	G	T	C	T	C	G	C	G	A	C	A	G	G	H6	1
TCD07	Qamdo	A	A	C	G	C	A	C	T	C	G	G	T	C	T	C	G	C	T	T	C	A	G	G	H6	1
TCD08	Qamdo	A	A	C	G	C	A	C	C	C	G	A	T	C	C	C	C	T	G	A	T	G	G	G	H7b	1
TCD09	Qamdo	A	A	C	G	C	A	C	C	C	G	A	T	C	C	C	C	T	G	T	T	G	G	G	H7b	1
TCD10	Qamdo	A	A	C	G	C	A	C	C	C	G	G	T	C	C	C	C	T	G	A	C	G	G	A	H3	1
TCD11	Qamdo	A	A	C	G	C	A	C	C	C	G	G	T	C	C	C	C	T	G	A	C	A	G	G	H3	2
TCD12	Qamdo	A	A	C	G	C	A	C	C	C	G	G	T	C	C	C	C	T	G	A	T	G	G	G	H3	4
TCD13	Qamdo	A	A	C	G	C	A	C	C	C	G	G	T	C	C	C	C	T	T	T	C	G	G	A	H3	63
TCD14	Qamdo	A	A	C	G	C	A	C	C	C	G	G	T	C	C	C	C	T	T	T	C	A	G	G	H3	18
TCD15	Qamdo	A	A	C	G	C	A	C	C	C	G	G	T	C	C	C	C	T	T	T	T	G	G	G	H3	16
TCD16	Qamdo	A	A	C	G	C	A	C	C	C	G	G	T	C	C	C	C	C	G	A	C	G	G	A	H3	3
TCD17	Qamdo	A	A	C	G	C	A	C	C	C	G	G	T	C	C	C	C	C	G	A	C	A	G	G	H3	1
TCD18	Qamdo	A	A	C	G	C	A	C	C	C	G	G	T	C	C	C	C	C	T	T	C	G	G	A	H3	1
TCD19	Qamdo	A	A	C	G	C	A	C	C	C	G	G	T	C	C	C	G	T	G	A	C	A	G	G	H3	5
TCD20	Qamdo	A	A	C	G	C	A	C	C	C	G	G	T	C	C	C	G	T	G	A	T	G	G	G	H3	1
TCD21	Qamdo	A	A	C	G	C	A	C	C	C	G	G	T	C	C	C	G	T	T	T	C	G	G	A	H3	2
TCD22	Qamdo	A	A	C	G	C	A	C	C	C	G	G	T	C	C	C	G	C	T	T	C	G	G	A	H3	3
TCD23	Qamdo	A	A	C	G	C	A	C	C	C	G	G	T	C	T	C	G	C	T	T	C	A	G	G	H3	1
TCD24	Qamdo	A	A	C	G	C	A	C	C	C	G	G	C	T	T	A	G	T	G	A	C	G	G	A	H3	2
TCD25	Qamdo	A	A	C	G	C	A	C	C	A	G	G	T	C	C	C	C	T	T	T	T	G	G	G	H3	1
TCD26	Qamdo	A	A	C	G	C	A	A	C	C	G	G	T	C	C	C	C	T	T	T	C	G	G	A	H3*4	2
TCD27	Qamdo	A	A	C	G	C	A	A	C	C	G	G	T	C	C	C	C	T	T	T	C	G	G	G	H3*4	1
TCD28	Qamdo	A	A	C	G	C	A	A	C	C	G	G	T	C	C	C	G	T	G	A	C	A	G	G	H3*4	1
TCD29	Qamdo	A	A	C	G	T	G	C	C	A	T	G	T	C	T	C	G	C	T	T	C	G	G	A	H2	1
TCD30	Qamdo	A	A	C	G	T	G	A	C	A	T	G	T	C	C	C	C	T	T	T	T	G	G	G	H4	1
TCD31	Qamdo	A	A	C	A	C	A	C	T	C	G	A	T	C	C	C	G	C	T	T	C	G	G	A	H7	1
TCD32	Qamdo	A	A	C	A	C	A	C	C	C	G	G	T	C	C	C	C	T	G	A	T	G	G	G	H3	2
TCD33	Qamdo	A	G	C	A	C	G	C	C	A	T	A	T	C	T	C	G	C	T	T	C	G	G	A	H7b1	1
TCD34	Qamdo	A	G	G	A	C	A	C	C	C	G	G	T	C	C	C	C	T	T	T	C	G	G	A	H3	2
TCD35	Qamdo	A	G	G	A	T	A	A	C	A	T	G	T	C	C	C	C	T	G	A	C	G	G	A	H4	1
TCD36	Qamdo	A	G	G	A	T	G	C	T	C	G	G	T	C	C	C	C	T	T	T	C	G	G	A	H5	1
TCD37	Qamdo	A	G	G	A	T	G	C	C	C	G	G	C	T	T	A	C	T	T	T	C	G	A	G	H1b	3
TCD38	Qamdo	A	G	G	A	T	G	C	C	C	G	G	C	T	T	A	G	T	T	T	C	A	G	G	H1b	2
TCD39	Qamdo	A	G	G	A	T	G	C	C	C	G	G	C	T	T	A	G	C	G	A	T	G	G	G	H1b	2
TCD40	Qamdo	A	G	G	A	T	G	C	C	C	G	G	C	T	T	A	G	C	T	T	C	G	G	A	H1b	3
TCD41	Qamdo	A	G	G	A	T	G	C	C	C	G	G	C	T	T	A	G	C	T	T	C	G	A	G	H1b	2
TCD42	Qamdo	A	G	G	A	T	G	C	C	A	G	G	T	C	T	C	G	C	T	T	C	G	G	G	H1	1
TCD43	Qamdo	A	G	G	A	T	G	C	C	A	T	A	T	C	C	C	C	T	G	A	C	A	G	G	H7b	1
TCD44	Qamdo	A	G	G	A	T	G	C	C	A	T	G	T	C	C	C	C	T	T	T	C	A	G	G	H2	1
TCD45	Qamdo	A	G	G	A	T	G	C	C	A	T	G	T	C	C	C	G	T	G	A	T	G	G	G	H2	1
TCD46	Qamdo	A	G	G	A	T	G	C	C	A	T	G	T	C	C	C	G	T	T	T	C	G	A	G	H2	1
TCD47	Qamdo	A	G	G	A	T	G	C	C	A	T	G	T	C	T	C	C	T	T	T	C	A	G	G	H2	1
TCD48	Qamdo	A	G	G	A	T	G	C	C	A	T	G	T	C	T	C	C	T	T	T	T	G	G	G	H2	1
TCD49	Qamdo	A	G	G	A	T	G	C	C	A	T	G	T	C	T	C	C	C	T	T	C	G	G	A	H2	1
TCD50	Qamdo	A	G	G	A	T	G	C	C	A	T	G	T	C	T	C	G	T	G	A	T	G	G	G	H2	2
TCD51	Qamdo	A	G	G	A	T	G	C	C	A	T	G	T	C	T	C	G	C	G	A	C	A	G	G	H2	1
TCD52	Qamdo	A	G	G	A	T	G	C	C	A	T	G	T	C	T	C	G	C	G	A	T	G	G	G	H2	3
TCD53	Qamdo	A	G	G	A	T	G	C	C	A	T	G	T	C	T	C	G	C	T	T	C	G	G	A	H2	13
TCD54	Qamdo	A	G	G	A	T	G	C	C	A	T	G	T	C	T	C	G	C	T	T	C	G	A	G	H2	5
TCD55	Qamdo	A	G	G	A	T	G	C	C	A	T	G	T	C	T	C	G	C	T	T	C	A	G	G	H2	26
TCD56	Qamdo	A	G	G	A	T	G	C	C	A	T	G	T	C	T	A	G	C	T	T	C	A	G	G	H2	1
TCD57	Qamdo	A	G	G	A	T	G	C	C	A	T	G	C	T	T	A	G	T	G	A	C	G	A	G	H2	1
TCD58	Qamdo	A	G	G	A	T	G	C	C	A	T	G	C	T	T	A	G	T	G	A	T	G	G	G	H2	1
TCD59	Qamdo	A	G	G	A	T	G	C	C	A	T	G	C	T	T	A	G	T	G	T	T	G	G	G	H2	1
TCD60	Qamdo	T	G	G	G	C	A	C	C	C	G	G	T	C	C	C	C	T	G	A	C	A	G	G	H3	1
TCD61	Qamdo	T	G	G	G	C	A	C	C	C	G	G	T	C	C	C	C	T	T	T	C	G	G	A	H3	2
TCD62	Qamdo	T	G	G	G	C	A	C	C	C	G	G	T	C	C	C	C	T	T	T	C	G	A	G	H3	1
TCD63	Qamdo	T	G	G	G	C	A	C	C	C	G	G	T	C	C	A	C	T	T	T	C	G	G	A	H3	1
TCD64	Qamdo	T	G	G	A	C	A	C	T	C	G	A	T	C	C	C	C	T	G	A	C	G	G	A	H7	1
TCD65	Qamdo	T	G	G	A	C	A	C	C	C	G	G	T	C	C	C	G	T	G	A	C	A	G	G	H3	1
TCD66	Qamdo	T	G	G	A	C	G	A	C	A	T	G	T	C	T	C	G	C	T	T	C	A	G	G	H4	1
TCD67	Qamdo	T	G	G	A	T	G	C	C	C	G	G	C	T	T	A	C	T	T	T	C	G	G	A	H1b	1
TCD68	Qamdo	T	G	G	A	T	G	A	T	A	T	G	T	C	T	C	G	C	G	A	C	A	G	G	H5b	1
TCD69	Qamdo	T	G	G	A	T	G	A	C	A	G	G	T	C	C	C	C	T	T	T	C	G	G	A	H3*4	3
TCD70	Qamdo	T	G	G	A	T	G	A	C	A	G	G	C	T	T	A	G	T	G	A	T	G	G	G	H3*4	1
TCD71	Qamdo	T	G	G	A	T	G	A	C	A	T	G	T	C	C	C	C	T	G	A	C	G	G	A	H4	1
TCD72	Qamdo	T	G	G	A	T	G	A	C	A	T	G	T	C	C	C	C	T	G	A	T	G	G	G	H4	7
TCD73	Qamdo	T	G	G	A	T	G	A	C	A	T	G	T	C	C	C	C	T	T	T	C	G	G	A	H4	3
TCD74	Qamdo	T	G	G	A	T	G	A	C	A	T	G	T	C	C	C	C	T	T	T	C	G	A	G	H4	1
TCD75	Qamdo	T	G	G	A	T	G	A	C	A	T	G	T	C	C	C	C	T	T	T	T	G	G	G	H4	2
TCD76	Qamdo	T	G	G	A	T	G	A	C	A	T	G	T	C	C	C	G	T	G	A	C	G	G	A	H4	1
TCD77	Qamdo	T	G	G	A	T	G	A	C	A	T	G	T	C	C	C	G	T	G	A	T	G	G	G	H4	4
TCD78	Qamdo	T	G	G	A	T	G	A	C	A	T	G	T	C	C	C	G	T	T	T	C	G	G	A	H4	1
TCD79	Qamdo	T	G	G	A	T	G	A	C	A	T	G	T	C	C	C	G	T	T	T	C	G	A	G	H4	1
TCD80	Qamdo	T	G	G	A	T	G	A	C	A	T	G	T	C	T	C	G	C	T	T	C	A	G	G	H4	9
TCD81	Qamdo	T	G	G	A	T	G	A	C	A	T	G	C	T	T	A	C	T	T	T	C	G	G	A	H4	1
TCD82	Qamdo	T	G	G	A	T	G	A	C	A	T	G	C	T	T	A	G	T	G	A	C	A	G	G	H4	1
TCD83	Qamdo	T	G	G	A	T	G	A	C	A	T	G	C	T	T	A	G	T	G	A	T	G	G	G	H4	4
TCD84	Qamdo	T	G	G	A	T	G	A	C	A	T	G	C	T	T	A	G	T	T	T	C	A	G	G	H4	3
TCD85	Qamdo	T	G	G	A	T	G	A	C	A	T	G	C	T	T	A	G	T	T	T	T	G	G	G	H4	2
TCD86	Qamdo	T	G	G	A	T	G	A	C	A	T	G	C	T	T	A	G	C	G	A	T	G	G	G	H4	2
TCD87	Qamdo	T	G	G	A	T	G	A	C	A	T	G	C	T	T	A	G	C	T	T	C	A	G	G	H4	3
TLS01	Lhasa	A	A	C	A	C	A	C	T	C	G	G	T	C	C	C	C	T	T	T	C	A	G	G	H6	1
TLS02	Lhasa	A	A	C	G	C	A	C	C	A	G	G	T	C	C	C	C	T	T	T	T	G	G	G	H3	1
TLS03	Lhasa	A	A	C	G	C	A	C	C	A	G	A	C	C	C	C	C	T	G	A	T	G	G	G	H7b	1
TLS04	Lhasa	A	A	C	G	C	A	C	C	A	G	A	C	C	C	A	C	T	G	A	T	G	G	G	H7b	1
TLS05	Lhasa	A	A	C	G	C	A	C	C	C	G	G	T	C	C	C	C	C	T	T	C	G	G	A	H3	2
TLS06	Lhasa	A	A	C	G	C	A	C	C	C	G	G	T	C	C	C	C	C	G	A	C	G	G	A	H3	10
TLS07	Lhasa	A	A	C	G	C	A	C	C	C	G	G	T	C	C	C	C	C	G	A	C	A	G	G	H3	1
TLS08	Lhasa	A	A	C	G	C	A	C	C	C	G	G	T	C	C	C	C	T	T	T	C	G	G	A	H3	115
TLS09	Lhasa	A	A	C	G	C	A	C	C	C	G	G	T	C	C	C	C	T	T	T	C	G	A	G	H3	4
TLS10	Lhasa	A	A	C	G	C	A	C	C	C	G	G	T	C	C	C	C	T	T	T	C	A	G	G	H3	45
TLS11	Lhasa	A	A	C	G	C	A	C	C	C	G	G	T	C	C	C	C	T	T	T	T	G	G	A	H3	1
TLS12	Lhasa	A	A	C	G	C	A	C	C	C	G	G	T	C	C	C	C	T	T	T	T	G	G	G	H3	32
TLS13	Lhasa	A	A	C	G	C	A	C	C	C	G	G	T	C	C	C	C	T	G	T	C	G	G	A	H3	3
TLS14	Lhasa	A	A	C	G	C	A	C	C	C	G	G	T	C	C	C	C	T	G	A	C	G	G	A	H3	2
TLS15	Lhasa	A	A	C	G	C	A	C	C	C	G	G	T	C	C	C	C	T	G	A	C	A	G	G	H3	4
TLS16	Lhasa	A	A	C	G	C	A	C	C	C	G	G	T	C	C	C	C	T	G	A	T	G	G	G	H3	7
TLS17	Lhasa	A	A	C	G	C	A	C	C	C	G	G	T	C	C	C	G	C	T	T	C	G	G	A	H3	5
TLS18	Lhasa	A	A	C	G	C	A	C	C	C	G	G	T	C	C	C	G	T	T	T	C	A	G	G	H3	1
TLS19	Lhasa	A	A	C	G	C	A	C	C	C	G	G	T	C	C	C	G	T	G	A	C	A	G	G	H3	6
TLS20	Lhasa	A	A	C	G	C	A	C	C	C	G	G	T	C	C	C	G	T	G	A	T	G	G	G	H3	4
TLS21	Lhasa	A	A	C	G	C	A	C	C	C	G	G	T	C	T	C	G	C	T	T	C	A	G	G	H3	1
TLS22	Lhasa	A	A	C	G	C	A	C	C	C	G	G	T	C	T	C	G	C	T	T	T	G	G	G	H3	1
TLS23	Lhasa	A	A	C	G	C	A	C	C	C	G	G	T	C	T	C	G	T	G	A	T	G	G	G	H3	1
TLS24	Lhasa	A	A	C	G	C	A	C	C	C	G	G	T	T	C	C	C	T	T	T	T	G	G	G	H3	1
TLS25	Lhasa	A	A	C	G	C	A	C	C	C	G	G	C	C	C	C	C	T	T	T	C	G	G	A	H3	1
TLS26	Lhasa	A	A	C	G	C	A	C	C	C	G	G	C	T	T	C	C	T	T	T	C	G	G	A	H3	2
TLS27	Lhasa	A	A	C	G	C	A	C	C	C	G	G	C	T	T	A	G	C	T	T	C	A	G	G	H3	3
TLS28	Lhasa	A	A	C	G	C	A	C	C	C	G	G	C	T	T	A	G	C	G	A	C	G	G	A	H3	2
TLS29	Lhasa	A	A	C	G	C	A	C	C	C	G	G	C	T	T	A	G	T	G	A	T	G	G	G	H3	2
TLS30	Lhasa	A	A	C	G	C	A	C	C	C	G	A	T	C	C	C	C	T	G	A	C	G	G	A	H7b	4
TLS31	Lhasa	A	A	C	G	C	A	C	C	C	G	A	T	C	C	C	C	T	G	A	C	A	G	G	H7b	3
TLS32	Lhasa	A	A	C	G	C	A	C	C	C	G	A	T	C	C	C	C	T	G	A	T	G	G	G	H7b	4
TLS33	Lhasa	A	A	C	G	C	A	C	T	C	G	G	T	C	C	C	C	T	T	T	C	G	G	A	H6	3
TLS34	Lhasa	A	A	C	G	C	A	C	T	C	G	G	T	C	C	C	C	T	T	T	T	G	G	G	H6	2
TLS35	Lhasa	A	A	C	G	C	A	C	T	C	G	G	T	C	C	C	G	T	T	T	C	G	A	G	H6	3
TLS36	Lhasa	A	A	C	G	C	A	C	T	C	G	G	T	C	T	C	G	C	T	T	C	G	G	A	H6	2
TLS37	Lhasa	A	A	C	G	C	A	C	T	C	G	G	T	C	T	C	G	C	T	T	C	A	G	G	H6	3
TLS38	Lhasa	A	A	C	G	C	A	C	T	C	G	G	C	T	T	C	C	T	T	T	C	G	G	A	H6	1
TLS39	Lhasa	A	A	C	G	C	A	C	T	C	G	A	T	C	C	C	C	C	T	T	C	G	A	G	H7	2
TLS40	Lhasa	A	A	C	G	C	A	C	T	C	G	A	T	C	C	C	C	T	T	T	C	G	G	A	H7	1
TLS41	Lhasa	A	A	C	G	C	A	C	T	C	G	A	T	C	C	C	C	T	T	T	C	G	G	G	H7	1
TLS42	Lhasa	A	A	C	G	C	A	C	T	C	G	A	T	C	C	C	C	T	T	T	C	G	A	G	H7	1
TLS43	Lhasa	A	A	C	G	C	A	C	T	C	G	A	T	C	C	C	C	T	T	T	C	A	G	G	H7	4
TLS44	Lhasa	A	A	C	G	C	A	C	T	C	G	A	T	C	C	C	C	T	T	T	T	G	G	G	H7	1
TLS45	Lhasa	A	A	C	G	C	A	C	T	C	G	A	T	C	C	C	C	T	G	A	C	G	G	A	H7	28
TLS46	Lhasa	A	A	C	G	C	A	C	T	C	G	A	T	C	C	C	C	T	G	A	C	A	G	G	H7	33
TLS47	Lhasa	A	A	C	G	C	A	C	T	C	G	A	T	C	C	C	C	T	G	A	T	G	G	G	H7	16
TLS48	Lhasa	A	A	C	G	C	A	C	T	C	G	A	T	C	C	C	G	C	T	T	C	G	G	A	H7	2
TLS49	Lhasa	A	A	C	G	C	A	C	T	C	G	A	T	C	T	C	C	T	G	A	C	A	G	G	H7	1
TLS50	Lhasa	A	A	C	G	C	A	C	T	C	T	G	T	C	T	C	G	C	T	T	C	G	G	A	H5b1	1
TLS51	Lhasa	A	A	C	G	C	A	A	C	C	G	G	T	C	C	C	G	T	T	T	C	A	G	G	H3*4	1
TLS52	Lhasa	A	G	G	A	C	A	C	T	C	G	A	T	C	C	C	C	T	G	A	T	G	G	G	H7	2
TLS53	Lhasa	A	G	G	A	T	A	C	C	A	G	G	T	C	C	C	C	C	G	A	C	G	G	A	H3	1
TLS54	Lhasa	A	G	G	A	T	G	C	C	A	G	G	T	C	T	C	G	C	T	T	C	A	G	G	H1	1
TLS55	Lhasa	A	G	G	A	T	G	C	C	A	T	G	T	C	C	C	C	T	T	T	C	G	G	A	H2	2
TLS56	Lhasa	A	G	G	A	T	G	C	C	A	T	G	T	C	C	C	C	T	G	T	T	G	G	G	H2	1
TLS57	Lhasa	A	G	G	A	T	G	C	C	A	T	G	T	C	C	C	G	T	G	A	C	A	G	G	H2	1
TLS58	Lhasa	A	G	G	A	T	G	C	C	A	T	G	T	C	T	C	C	C	G	A	C	G	G	A	H2	1
TLS59	Lhasa	A	G	G	A	T	G	C	C	A	T	G	T	C	T	C	C	T	T	T	C	G	G	A	H2	1
TLS60	Lhasa	A	G	G	A	T	G	C	C	A	T	G	T	C	T	C	G	C	T	T	C	G	G	A	H2	32
TLS61	Lhasa	A	G	G	A	T	G	C	C	A	T	G	T	C	T	C	G	C	T	T	C	G	G	G	H2	1
TLS62	Lhasa	A	G	G	A	T	G	C	C	A	T	G	T	C	T	C	G	C	T	T	C	G	A	G	H2	6
TLS63	Lhasa	A	G	G	A	T	G	C	C	A	T	G	T	C	T	C	G	C	T	T	C	A	G	G	H2	24
TLS64	Lhasa	A	G	G	A	T	G	C	C	A	T	G	T	C	T	C	G	C	T	T	T	G	G	G	H2	13
TLS65	Lhasa	A	G	G	A	T	G	C	C	A	T	G	T	C	T	C	G	C	G	T	C	G	G	A	H2	1
TLS66	Lhasa	A	G	G	A	T	G	C	C	A	T	G	T	C	T	C	G	C	G	A	C	G	G	A	H2	1
TLS67	Lhasa	A	G	G	A	T	G	C	C	A	T	G	T	C	T	C	G	C	G	A	C	G	A	G	H2	1
TLS68	Lhasa	A	G	G	A	T	G	C	C	A	T	G	T	C	T	C	G	C	G	A	C	A	G	G	H2	7
TLS69	Lhasa	A	G	G	A	T	G	C	C	A	T	G	T	C	T	C	G	C	G	A	T	G	G	G	H2	14
TLS70	Lhasa	A	G	G	A	T	G	C	C	A	T	G	T	C	T	C	G	C	G	A	T	G	A	G	H2	1
TLS71	Lhasa	A	G	G	A	T	G	C	C	A	T	G	T	C	T	C	G	T	G	A	T	G	G	G	H2	2
TLS72	Lhasa	A	G	G	A	T	G	C	C	A	T	G	T	C	T	A	G	C	G	A	C	A	G	G	H2	1
TLS73	Lhasa	A	G	G	A	T	G	C	C	A	T	G	C	T	T	A	G	T	T	T	C	G	G	A	H2	1
TLS74	Lhasa	A	G	G	A	T	G	C	C	A	T	G	C	T	T	A	G	T	T	T	C	A	G	G	H2	2
TLS75	Lhasa	A	G	G	A	T	G	C	C	C	G	G	T	C	C	C	C	T	T	T	C	A	G	A	H1b	1
TLS76	Lhasa	A	G	G	A	T	G	C	C	C	G	G	T	C	C	C	C	T	T	T	C	A	G	G	H1b	1
TLS77	Lhasa	A	G	G	A	T	G	C	C	C	G	G	T	C	T	C	G	C	T	T	T	G	G	G	H1b	2
TLS78	Lhasa	A	G	G	A	T	G	C	C	C	G	G	C	T	T	A	C	T	T	T	C	G	A	G	H1b	2
TLS79	Lhasa	A	G	G	A	T	G	C	C	C	G	G	C	T	T	A	G	C	T	T	C	G	G	A	H1b	2
TLS80	Lhasa	A	G	G	A	T	G	C	C	C	G	G	C	T	T	A	G	C	T	T	C	G	A	G	H1b	10
TLS81	Lhasa	A	G	G	A	T	G	C	C	C	G	G	C	T	T	A	G	C	T	T	C	A	G	G	H1b	3
TLS82	Lhasa	A	G	G	A	T	G	C	C	C	G	G	C	T	T	A	G	C	T	T	T	G	G	G	H1b	3
TLS83	Lhasa	A	G	G	A	T	G	C	C	C	T	G	T	C	T	C	G	C	T	T	C	G	G	A	H2	1
TLS84	Lhasa	A	G	G	A	T	G	C	T	A	T	G	T	C	T	C	G	C	T	T	C	G	G	A	H6b	1
TLS85	Lhasa	A	G	G	A	T	G	A	C	A	T	G	T	C	C	C	C	T	T	T	C	A	G	G	H4	2
TLS86	Lhasa	A	G	G	A	T	G	A	C	A	T	G	C	T	T	A	C	T	T	T	C	G	G	A	H4	2
TLS87	Lhasa	A	G	G	A	T	G	A	C	A	T	G	C	T	T	A	C	T	G	A	T	G	G	G	H4	1
TLS88	Lhasa	A	A	G	A	T	G	C	C	A	T	G	T	C	T	C	G	C	T	T	C	G	G	A	H2	1
TLS89	Lhasa	A	G	G	G	C	A	C	C	C	G	G	T	C	C	C	C	T	T	T	C	G	G	A	H3	2
TLS90	Lhasa	A	G	G	G	C	A	C	C	C	G	G	T	C	C	C	C	T	T	T	T	G	G	G	H3	1
TLS91	Lhasa	A	G	G	G	C	A	C	T	C	G	G	T	C	C	C	C	T	T	T	C	G	G	A	H6	1
TLS92	Lhasa	A	G	G	G	T	G	C	C	C	T	G	T	C	T	C	G	C	G	A	C	G	G	A	H2	1
TLS93	Lhasa	A	G	G	G	T	G	A	C	A	T	G	C	T	T	A	C	T	T	T	C	A	G	G	H4	1
TLS94	Lhasa	T	A	C	G	C	A	C	C	C	G	G	T	C	C	C	C	T	T	A	C	G	G	A	H3	1
TLS95	Lhasa	T	A	C	G	C	A	A	C	C	G	G	T	C	C	C	G	T	T	T	C	A	G	G	H3*4	1
TLS96	Lhasa	T	G	G	A	C	A	C	C	C	G	G	T	C	C	C	C	T	T	T	C	G	G	A	H3	2
TLS97	Lhasa	T	G	G	A	C	G	A	C	A	T	G	C	T	T	A	G	T	G	A	C	A	G	G	H4	1
TLS98	Lhasa	T	G	G	A	T	G	C	C	A	T	G	T	C	T	C	G	C	T	T	C	A	G	G	H2	1
TLS99	Lhasa	T	G	G	A	T	G	C	C	A	T	G	T	C	T	C	G	T	G	A	T	G	G	G	H2	1
TLS100	Lhasa	T	G	G	A	T	G	C	C	C	G	G	C	T	T	A	C	T	T	T	C	A	G	G	H1b	2
TLS101	Lhasa	T	G	G	A	T	G	C	C	C	T	G	T	C	T	C	G	C	G	A	C	G	G	A	H2	1
TLS102	Lhasa	T	G	G	A	T	G	A	C	A	G	G	T	C	C	C	C	T	T	T	T	G	G	G	H3*4	1
TLS103	Lhasa	T	G	G	A	T	G	A	C	A	T	G	T	C	C	C	C	T	T	T	C	G	G	A	H4	21
TLS104	Lhasa	T	G	G	A	T	G	A	C	A	T	G	T	C	C	C	C	T	T	T	C	G	A	G	H4	2
TLS105	Lhasa	T	G	G	A	T	G	A	C	A	T	G	T	C	C	C	C	T	T	T	T	G	G	G	H4	2
TLS106	Lhasa	T	G	G	A	T	G	A	C	A	T	G	T	C	C	C	C	T	G	A	C	G	G	A	H4	7
TLS107	Lhasa	T	G	G	A	T	G	A	C	A	T	G	T	C	C	C	C	T	G	A	C	A	G	G	H4	1
TLS108	Lhasa	T	G	G	A	T	G	A	C	A	T	G	T	C	C	C	C	T	G	A	T	G	G	G	H4	7
TLS109	Lhasa	T	G	G	A	T	G	A	C	A	T	G	T	C	C	C	G	T	T	T	C	G	G	A	H4	1
TLS110	Lhasa	T	G	G	A	T	G	A	C	A	T	G	T	C	C	C	G	T	G	A	C	G	G	A	H4	1
TLS111	Lhasa	T	G	G	A	T	G	A	C	A	T	G	T	C	C	C	G	T	G	A	T	G	G	G	H4	8
TLS112	Lhasa	T	G	G	A	T	G	A	C	A	T	G	T	C	T	C	G	C	T	T	C	A	G	G	H4	2
TLS113	Lhasa	T	G	G	A	T	G	A	C	A	T	G	T	C	T	C	G	C	T	T	T	G	G	G	H4	5
TLS114	Lhasa	T	G	G	A	T	G	A	C	A	T	G	T	C	T	C	G	C	G	A	C	A	G	G	H4	1
TLS115	Lhasa	T	G	G	A	T	G	A	C	A	T	G	T	C	T	C	G	C	G	A	T	G	G	G	H4	4
TLS116	Lhasa	T	G	G	A	T	G	A	C	A	T	G	T	T	T	A	C	T	T	T	T	G	G	G	H4	2
TLS117	Lhasa	T	G	G	A	T	G	A	C	A	T	G	T	T	T	A	G	C	T	T	C	A	G	G	H4	1
TLS118	Lhasa	T	G	G	A	T	G	A	C	A	T	G	C	T	T	A	C	T	T	T	C	G	G	A	H4	1
TLS119	Lhasa	T	G	G	A	T	G	A	C	A	T	G	C	T	T	A	C	T	T	T	C	G	A	A	H4	1
TLS120	Lhasa	T	G	G	A	T	G	A	C	A	T	G	C	T	T	A	C	T	T	T	C	A	G	G	H4	1
TLS121	Lhasa	T	G	G	A	T	G	A	C	A	T	G	C	T	T	A	G	C	T	T	C	A	G	G	H4	2
TLS122	Lhasa	T	G	G	A	T	G	A	C	A	T	G	C	T	T	A	G	C	G	A	C	G	G	A	H4	2
TLS123	Lhasa	T	G	G	A	T	G	A	C	A	T	G	C	T	T	A	G	C	G	A	C	A	G	G	H4	6
TLS124	Lhasa	T	G	G	A	T	G	A	C	A	T	G	C	T	T	A	G	T	T	T	C	G	G	A	H4	2
TLS125	Lhasa	T	G	G	A	T	G	A	C	A	T	G	C	T	T	A	G	T	T	T	C	A	G	G	H4	2
TLS126	Lhasa	T	G	G	A	T	G	A	C	A	T	G	C	T	T	A	G	T	T	T	T	G	G	G	H4	4
TLS127	Lhasa	T	G	G	A	T	G	A	C	A	T	G	C	T	T	A	G	T	G	T	T	G	G	G	H4	4
TLS128	Lhasa	T	G	G	A	T	G	A	C	A	T	G	C	T	T	A	G	T	G	A	C	G	G	A	H4	9
TLS129	Lhasa	T	G	G	A	T	G	A	C	A	T	G	C	T	T	A	G	T	G	A	C	A	G	G	H4	3
TLS130	Lhasa	T	G	G	A	T	G	A	C	A	T	G	C	T	T	A	G	T	G	A	T	G	G	G	H4	1
TLS131	Lhasa	T	G	G	A	T	G	A	C	A	T	A	T	C	C	C	C	T	G	A	C	G	A	G	H7b	1
TLS132	Lhasa	T	G	G	A	T	G	A	C	A	T	A	T	C	C	C	C	T	G	A	C	A	G	G	H7b	1
TLS133	Lhasa	T	G	G	A	T	G	A	C	C	G	G	T	T	C	C	C	T	T	T	T	G	G	G	H3*4	1
TLS134	Lhasa	T	G	G	A	T	G	A	T	A	T	G	T	C	T	C	G	C	G	A	C	G	G	G	H5b	1
TLS135	Lhasa	T	G	G	A	T	G	A	T	A	T	G	T	C	T	C	G	C	G	A	C	A	G	G	H5b	7
TLS136	Lhasa	T	G	G	A	T	G	A	T	A	T	G	T	C	T	A	G	C	T	T	C	G	A	G	H5b	1
TLS137	Lhasa	T	G	G	G	C	A	C	C	C	G	G	T	C	C	C	C	T	T	T	C	G	G	A	H3	7
TLS138	Lhasa	T	G	G	G	C	A	C	C	C	G	G	T	C	C	C	C	T	T	T	T	G	G	G	H3	1
TLS139	Lhasa	T	G	G	G	C	A	C	C	C	G	G	T	C	C	C	C	T	G	A	T	G	G	G	H3	1
TLS140	Lhasa	T	G	G	G	T	G	A	C	A	T	G	T	C	T	C	G	C	T	T	C	A	G	G	H4	1
TNQ01	Nagqu	A	A	C	G	C	A	C	C	C	G	G	T	C	C	C	C	T	G	A	C	A	G	G	H3	1
TNQ02	Nagqu	A	A	C	G	C	A	C	C	C	G	G	T	C	C	C	C	T	T	T	C	G	G	A	H3	6
TNQ03	Nagqu	A	A	C	G	C	A	C	C	C	G	G	T	C	C	C	C	T	T	T	C	G	A	G	H3	1
TNQ04	Nagqu	A	A	C	G	C	A	C	C	C	G	G	T	C	C	C	C	T	T	T	C	A	G	G	H3	3
TNQ05	Nagqu	A	A	C	G	C	A	C	C	C	G	G	T	C	C	C	C	T	T	T	T	G	G	G	H3	1
TNQ06	Nagqu	A	A	C	G	C	A	C	C	C	G	G	T	C	C	C	G	T	G	A	T	G	G	G	H3	2
TNQ07	Nagqu	A	A	C	G	C	A	C	C	C	G	G	T	T	C	C	C	T	T	T	T	G	G	G	H3	1
TNQ08	Nagqu	A	A	C	G	C	A	C	C	C	G	G	C	T	T	A	C	T	T	T	C	G	G	A	H3	1
TNQ09	Nagqu	A	A	C	G	C	A	C	T	C	G	G	T	C	C	C	C	T	G	A	C	G	G	A	H6	1
TNQ10	Nagqu	A	A	C	G	C	A	C	T	C	G	A	T	C	C	C	C	T	G	A	C	G	G	A	H7	3
TNQ11	Nagqu	A	A	C	G	C	A	C	T	C	G	A	T	C	C	C	C	T	G	A	C	A	G	G	H7	3
TNQ12	Nagqu	A	G	G	A	T	G	C	C	A	T	G	T	C	C	C	C	T	T	T	T	G	G	G	H2	2
TNQ13	Nagqu	A	G	G	A	T	G	C	C	A	T	G	T	C	T	C	G	C	T	T	C	G	G	A	H2	3
TNQ14	Nagqu	A	G	G	A	T	G	C	C	A	T	G	T	C	T	C	G	C	T	T	C	A	G	G	H2	3
TNQ15	Nagqu	A	G	G	A	T	G	C	C	A	T	G	T	C	T	C	G	C	T	T	T	G	G	G	H2	3
TNQ16	Nagqu	A	G	G	A	T	G	C	C	C	G	G	T	C	C	C	C	T	T	T	C	G	A	G	H1b	1
TNQ17	Nagqu	T	G	G	A	T	G	A	C	A	T	G	T	C	C	C	C	T	G	A	C	G	G	A	H4	1
TNQ18	Nagqu	T	G	G	A	T	G	A	C	A	T	G	T	C	C	C	C	T	T	T	C	G	G	A	H4	3
TNQ19	Nagqu	T	G	G	A	T	G	A	C	A	T	G	T	C	T	C	G	C	T	T	C	A	G	G	H4	2
TNQ20	Nagqu	T	G	G	A	T	G	A	C	A	T	G	C	T	T	A	G	C	G	A	C	G	G	A	H4	1
TNQ21	Nagqu	T	G	G	A	T	G	A	C	A	T	G	C	T	T	A	G	C	T	T	C	G	G	A	H4	1
TNQ22	Nagqu	T	G	G	A	T	G	A	C	A	T	G	C	T	T	A	G	T	G	A	C	G	G	A	H4	1
TNQ23	Nagqu	T	G	G	A	T	G	A	C	A	T	G	C	T	T	A	G	T	G	A	T	G	G	G	H4	2
TNQ24	Nagqu	T	G	G	A	T	G	C	C	A	T	G	T	C	T	C	G	C	T	T	C	G	G	A	H2	1
TNQ25	Nagqu	T	G	G	G	C	A	C	C	C	G	G	T	C	C	C	C	T	T	T	C	G	G	A	H3	1
TLZ01	Nyingchi	A	A	C	G	C	A	C	C	A	G	G	T	C	C	C	C	T	T	T	C	A	G	G	H3	1
TLZ02	Nyingchi	A	A	C	G	C	A	C	C	C	G	G	T	C	C	C	C	C	G	A	C	G	G	A	H3	2
TLZ03	Nyingchi	A	A	C	G	C	A	C	C	C	G	G	T	C	C	C	C	C	G	A	T	G	G	G	H3	1
TLZ04	Nyingchi	A	A	C	G	C	A	C	C	C	G	G	T	C	C	C	C	T	G	A	C	G	A	G	H3	1
TLZ05	Nyingchi	A	A	C	G	C	A	C	C	C	G	G	T	C	C	C	C	T	T	T	C	G	G	A	H3	19
TLZ06	Nyingchi	A	A	C	G	C	A	C	C	C	G	G	T	C	C	C	C	T	T	T	C	G	A	A	H3	1
TLZ07	Nyingchi	A	A	C	G	C	A	C	C	C	G	G	T	C	C	C	C	T	T	T	C	G	A	G	H3	1
TLZ08	Nyingchi	A	A	C	G	C	A	C	C	C	G	G	T	C	C	C	C	T	T	T	C	A	G	G	H3	7
TLZ09	Nyingchi	A	A	C	G	C	A	C	C	C	G	G	T	C	C	C	G	T	G	A	T	G	G	G	H3	1
TLZ10	Nyingchi	A	A	C	G	C	A	C	C	C	G	G	T	C	C	C	G	T	T	T	C	G	G	A	H3	1
TLZ11	Nyingchi	A	A	C	G	C	A	C	C	C	G	G	T	C	C	C	G	T	T	T	C	A	G	G	H3	1
TLZ12	Nyingchi	A	A	C	G	C	A	C	C	C	G	G	T	C	C	A	G	T	G	T	C	A	G	G	H3	1
TLZ13	Nyingchi	A	A	C	G	C	A	C	T	C	G	G	T	C	T	C	G	C	T	T	C	G	A	G	H6	1
TLZ14	Nyingchi	A	A	C	G	C	A	C	T	C	G	G	T	C	T	C	G	C	T	T	C	A	G	G	H6	1
TLZ15	Nyingchi	A	A	C	G	C	A	C	T	C	G	G	T	C	T	C	G	C	T	T	T	G	G	G	H6	1
TLZ16	Nyingchi	A	A	C	G	C	A	C	T	C	G	G	C	T	T	A	G	C	T	T	C	A	G	G	H6	1
TLZ17	Nyingchi	A	A	C	G	C	A	C	T	C	G	A	T	C	C	C	C	T	G	A	C	G	G	A	H7	11
TLZ18	Nyingchi	A	A	C	G	C	A	C	T	C	G	A	T	C	C	C	C	T	G	A	C	A	G	G	H7	2
TLZ19	Nyingchi	A	G	G	A	T	G	C	C	A	T	G	T	C	T	C	C	C	G	A	T	G	G	G	H2	1
TLZ20	Nyingchi	A	G	G	A	T	G	C	C	A	T	G	T	C	T	C	G	C	G	A	C	A	G	G	H2	3
TLZ21	Nyingchi	A	G	G	A	T	G	C	C	A	T	G	T	C	T	C	G	C	G	A	T	G	G	G	H2	1
TLZ22	Nyingchi	A	G	G	A	T	G	C	C	A	T	G	T	C	T	C	G	C	G	T	T	G	G	G	H2	1
TLZ23	Nyingchi	A	G	G	A	T	G	C	C	A	T	G	T	C	T	C	G	C	T	A	C	G	G	A	H2	1
TLZ24	Nyingchi	A	G	G	A	T	G	C	C	A	T	G	T	C	T	C	G	C	T	T	C	G	G	A	H2	4
TLZ25	Nyingchi	A	G	G	A	T	G	C	C	A	T	G	T	C	T	C	G	C	T	T	C	G	A	G	H2	4
TLZ26	Nyingchi	A	G	G	A	T	G	C	C	A	T	G	T	C	T	C	G	C	T	T	C	A	G	G	H2	4
TLZ27	Nyingchi	A	G	G	A	T	G	C	C	A	T	G	T	C	T	C	G	C	T	T	T	G	G	G	H2	3
TLZ28	Nyingchi	A	G	G	A	T	G	C	C	A	T	G	T	C	T	C	G	T	G	A	C	G	G	A	H2	1
TLZ29	Nyingchi	A	G	G	A	T	G	C	C	A	T	G	T	C	T	C	G	T	T	T	C	G	G	A	H2	3
TLZ30	Nyingchi	A	G	G	A	T	G	C	C	A	T	G	C	T	T	A	G	T	G	T	C	G	G	A	H2	1
TLZ31	Nyingchi	A	G	G	A	T	G	C	C	C	G	G	T	C	C	C	C	T	T	T	C	G	G	A	H1b	1
TLZ32	Nyingchi	A	G	G	A	T	G	C	C	C	G	G	T	C	C	C	C	T	T	T	T	G	G	G	H1b	1
TLZ33	Nyingchi	A	G	G	A	T	G	C	C	C	G	G	C	T	T	A	C	T	T	T	C	G	A	G	H1b	1
TLZ34	Nyingchi	A	G	G	A	T	G	C	C	C	T	G	C	T	T	A	G	T	T	T	T	G	G	G	H2	1
TLZ35	Nyingchi	A	G	G	G	C	A	C	C	C	G	G	T	C	C	C	C	T	T	T	C	G	G	A	H3	2
TLZ36	Nyingchi	T	G	G	A	C	A	C	C	C	G	G	T	C	C	C	C	T	T	T	C	G	G	A	H3	1
TLZ37	Nyingchi	T	G	G	A	T	G	C	C	A	T	G	T	C	T	C	G	C	T	T	C	G	G	A	H2	1
TLZ38	Nyingchi	T	G	G	A	T	G	C	C	A	T	G	T	C	T	C	G	T	G	A	T	G	G	G	H2	1
TLZ39	Nyingchi	T	G	G	A	T	G	A	C	A	G	G	T	C	C	C	C	T	T	T	C	G	G	A	H3*4	1
TLZ40	Nyingchi	T	G	G	A	T	G	A	C	A	T	G	T	C	C	C	C	C	T	T	C	A	G	G	H4	1
TLZ41	Nyingchi	T	G	G	A	T	G	A	C	A	T	G	T	C	C	C	C	T	T	T	C	G	G	A	H4	2
TLZ42	Nyingchi	T	G	G	A	T	G	A	C	A	T	G	T	C	C	C	C	T	T	T	C	A	G	G	H4	3
TLZ43	Nyingchi	T	G	G	A	T	G	A	C	A	T	G	C	T	T	A	C	T	T	T	C	G	G	A	H4	1
TLZ44	Nyingchi	T	G	G	A	T	G	A	C	A	T	G	C	T	T	A	C	T	T	T	T	G	G	G	H4	1
TLZ45	Nyingchi	T	G	G	A	T	G	A	C	A	T	G	C	T	T	A	G	C	G	A	C	A	G	G	H4	1
TLZ46	Nyingchi	T	G	G	A	T	G	A	C	A	T	G	C	T	T	A	G	C	T	T	C	A	G	G	H4	2
TLZ47	Nyingchi	T	G	G	A	T	G	A	C	A	T	G	C	T	T	A	G	T	G	A	C	A	G	G	H4	1
TLZ48	Nyingchi	T	G	G	A	T	G	A	C	A	T	G	C	T	T	A	G	T	G	A	T	G	G	G	H4	2
TLZ49	Nyingchi	T	G	G	A	T	G	A	C	A	T	G	C	T	T	A	G	T	T	T	T	G	G	G	H4	3
TLZ50	Nyingchi	T	G	G	A	T	G	A	C	C	G	G	T	C	C	C	C	T	T	T	C	G	G	A	H3*4	1
TLZ51	Nyingchi	T	G	G	A	T	G	A	T	A	T	G	T	C	C	C	C	T	T	T	C	A	G	G	H5b	1
TSN01	Shannan	A	A	C	A	C	A	C	C	C	G	G	T	C	C	A	C	T	T	A	C	G	G	A	H3	1
TSN02	Shannan	A	A	C	A	T	G	C	C	A	T	G	T	C	T	C	G	C	T	T	C	G	G	A	H2	1
TSN03	Shannan	A	G	C	G	C	A	C	C	C	G	G	T	C	C	C	C	C	G	A	C	G	G	A	H3	1
TSN04	Shannan	A	A	C	G	C	A	C	C	C	G	G	T	C	C	C	C	C	G	A	C	G	G	A	H3	8
TSN05	Shannan	A	A	C	G	C	A	C	C	C	G	G	T	C	C	C	C	C	T	T	C	G	A	G	H3	1
TSN06	Shannan	A	A	C	G	C	A	C	C	C	G	G	T	C	C	C	C	C	T	T	C	G	G	A	H3	1
TSN07	Shannan	A	A	C	G	C	A	C	C	C	G	G	T	C	C	C	C	T	G	A	T	G	G	G	H3	5
TSN08	Shannan	A	A	C	G	C	A	C	C	C	G	G	T	C	C	C	C	T	G	A	C	G	G	A	H3	3
TSN09	Shannan	A	A	C	G	C	A	C	C	C	G	G	T	C	C	C	C	T	G	T	C	G	G	A	H3	3
TSN10	Shannan	A	A	C	G	C	A	C	C	C	G	G	T	C	C	C	C	T	T	A	C	G	G	A	H3	1
TSN11	Shannan	A	A	C	G	C	A	C	C	C	G	G	T	C	C	C	C	T	T	T	T	G	G	G	H3	7
TSN12	Shannan	A	A	C	G	C	A	C	C	C	G	G	T	C	C	C	C	T	T	T	C	G	G	A	H3	42
TSN13	Shannan	A	A	C	G	C	A	C	C	C	G	G	T	C	C	C	C	T	T	T	C	A	G	G	H3	26
TSN14	Shannan	A	A	C	G	C	A	C	C	C	G	G	T	C	C	C	G	C	T	T	C	A	G	G	H3	1
TSN15	Shannan	A	A	C	G	C	A	C	C	C	G	G	T	C	C	C	G	T	G	A	C	A	G	G	H3	4
TSN16	Shannan	A	A	C	G	C	A	C	C	C	G	G	T	C	C	C	G	T	T	T	T	G	G	G	H3	2
TSN17	Shannan	A	A	C	G	C	A	C	C	C	G	G	T	C	T	C	G	C	T	T	C	G	G	A	H3	1
TSN18	Shannan	A	A	C	G	C	A	C	C	C	G	G	C	T	T	C	C	T	T	T	C	G	G	A	H3	2
TSN19	Shannan	A	A	C	G	C	A	C	C	C	G	G	C	T	T	A	C	T	G	A	T	G	G	G	H3	1
TSN20	Shannan	A	A	C	G	C	A	C	C	C	G	G	C	T	T	A	G	C	G	A	C	G	G	A	H3	3
TSN21	Shannan	A	A	C	G	C	A	C	C	C	G	A	T	C	C	C	C	T	G	A	C	A	G	G	H7b	1
TSN22	Shannan	A	A	C	G	C	A	C	C	C	T	G	T	C	C	C	C	T	T	T	C	A	G	G	H2	1
TSN23	Shannan	A	A	C	G	C	A	C	C	A	T	G	T	C	C	C	C	C	T	T	C	G	G	A	H2	1
TSN24	Shannan	A	A	C	G	C	A	C	T	C	G	G	T	C	C	C	C	T	T	T	C	G	G	A	H6	6
TSN25	Shannan	A	A	C	G	C	A	C	T	C	G	G	T	C	C	C	G	T	T	T	C	G	A	G	H6	1
TSN26	Shannan	A	A	C	G	C	A	C	T	C	G	G	T	C	T	C	G	C	T	T	C	A	G	G	H6	1
TSN27	Shannan	A	A	C	G	C	A	C	T	C	G	G	C	T	T	A	C	T	T	T	C	G	A	G	H6	1
TSN28	Shannan	A	A	C	G	C	A	C	T	C	G	A	T	C	C	C	C	T	G	A	T	G	G	G	H7	9
TSN29	Shannan	A	A	C	G	C	A	C	T	C	G	A	T	C	C	C	C	T	G	A	C	G	G	A	H7	23
TSN30	Shannan	A	A	C	G	C	A	C	T	C	G	A	T	C	C	C	C	T	G	A	C	A	G	G	H7	5
TSN31	Shannan	A	A	C	G	C	A	C	T	C	G	A	T	C	C	C	G	C	T	T	C	A	G	G	H7	1
TSN32	Shannan	A	A	C	G	C	A	C	T	C	G	A	T	T	C	C	G	T	T	T	C	G	G	A	H7	1
TSN33	Shannan	A	G	G	A	C	G	C	C	A	T	G	T	C	T	C	G	C	T	T	C	A	G	G	H2	1
TSN34	Shannan	A	G	G	A	T	G	C	C	C	G	G	T	C	C	C	C	T	G	A	T	G	G	G	H1b	1
TSN35	Shannan	A	G	G	A	T	G	C	C	C	G	G	T	C	T	C	G	C	G	A	T	G	G	G	H1b	1
TSN36	Shannan	A	G	G	A	T	G	C	C	C	G	G	T	C	T	C	G	C	G	A	C	G	G	A	H1b	1
TSN37	Shannan	A	G	G	A	T	G	C	C	C	G	G	C	T	T	A	C	T	T	T	C	G	A	G	H1b	5
TSN38	Shannan	A	G	G	A	T	G	C	C	C	G	G	C	T	T	A	C	T	T	T	C	A	G	G	H1b	1
TSN39	Shannan	A	G	G	A	T	G	C	C	C	G	G	C	T	T	A	G	C	T	T	C	G	A	G	H1b	3
TSN40	Shannan	A	G	G	A	T	G	C	C	C	G	G	C	T	T	A	G	C	T	T	C	G	G	A	H1b	2
TSN41	Shannan	A	G	G	A	T	G	C	C	A	G	G	T	C	T	C	G	C	G	A	T	G	G	G	H1	1
TSN42	Shannan	A	G	G	A	T	G	C	C	A	T	G	T	C	C	C	C	T	G	A	C	G	G	A	H2	1
TSN43	Shannan	A	G	G	A	T	G	C	C	A	T	G	T	C	C	C	C	T	T	T	C	A	G	G	H2	1
TSN44	Shannan	A	G	G	A	T	G	C	C	A	T	G	T	C	T	C	G	C	G	A	T	G	G	G	H2	1
TSN45	Shannan	A	G	G	A	T	G	C	C	A	T	G	T	C	T	C	G	C	G	T	C	G	G	A	H2	1
TSN46	Shannan	A	G	G	A	T	G	C	C	A	T	G	T	C	T	C	G	C	T	T	T	G	G	G	H2	10
TSN47	Shannan	A	G	G	A	T	G	C	C	A	T	G	T	C	T	C	G	C	T	T	C	G	A	G	H2	3
TSN48	Shannan	A	G	G	A	T	G	C	C	A	T	G	T	C	T	C	G	C	T	T	C	G	G	A	H2	28
TSN49	Shannan	A	G	G	A	T	G	C	C	A	T	G	T	C	T	C	G	C	T	T	C	A	G	G	H2	7
TSN50	Shannan	A	G	G	A	T	G	C	C	A	T	G	T	C	T	C	G	C	T	T	C	A	A	G	H2	1
TSN51	Shannan	A	G	G	A	T	G	C	C	A	T	G	T	C	T	C	G	T	G	A	C	G	G	A	H2	1
TSN52	Shannan	A	A	G	A	T	G	C	C	A	G	G	T	C	T	C	C	C	T	T	C	G	G	G	H1	1
TSN53	Shannan	A	G	G	G	T	G	C	C	A	T	G	T	C	T	C	G	C	T	T	T	G	G	G	H2	2
TSN54	Shannan	A	A	G	G	C	A	C	C	C	G	G	T	C	T	C	C	C	T	T	C	G	G	A	H3	1
TSN55	Shannan	T	G	G	A	T	G	C	C	A	T	G	T	C	T	C	G	C	T	T	C	G	G	A	H2	1
TSN56	Shannan	T	G	G	A	T	G	C	C	A	T	G	T	C	T	C	G	T	G	A	T	G	G	G	H2	1
TSN57	Shannan	T	G	G	A	T	G	A	C	A	T	G	T	C	C	C	C	T	G	A	T	G	G	G	H4	9
TSN58	Shannan	T	G	G	A	T	G	A	C	A	T	G	T	C	C	C	C	T	G	A	C	G	G	A	H4	1
TSN59	Shannan	T	G	G	A	T	G	A	C	A	T	G	T	C	C	C	C	T	G	A	C	A	G	G	H4	2
TSN60	Shannan	T	G	G	A	T	G	A	C	A	T	G	T	C	C	C	C	T	T	T	C	G	G	A	H4	8
TSN61	Shannan	T	G	G	A	T	G	A	C	A	T	G	T	C	C	C	C	T	T	T	C	A	G	G	H4	1
TSN62	Shannan	T	G	G	A	T	G	A	C	A	T	G	T	C	C	C	G	T	T	T	T	G	G	G	H4	1
TSN63	Shannan	T	G	G	A	T	G	A	C	A	T	G	T	C	C	C	G	T	T	T	C	G	A	G	H4	1
TSN64	Shannan	T	G	G	A	T	G	A	C	A	T	G	T	C	T	C	G	C	G	A	C	A	G	G	H4	1
TSN65	Shannan	T	G	G	A	T	G	A	C	A	T	G	T	C	T	C	G	C	T	T	T	G	G	G	H4	2
TSN66	Shannan	T	G	G	A	T	G	A	C	A	T	G	T	C	T	C	G	C	T	T	C	G	G	A	H4	2
TSN67	Shannan	T	G	G	A	T	G	A	C	A	T	G	C	T	T	A	C	T	G	A	C	G	G	A	H4	1
TSN68	Shannan	T	G	G	A	T	G	A	C	A	T	G	C	T	T	A	G	C	G	A	C	G	G	A	H4	1
TSN69	Shannan	T	G	G	A	T	G	A	C	A	T	G	C	T	T	A	G	C	G	A	C	A	G	G	H4	3
TSN70	Shannan	T	G	G	A	T	G	A	C	A	T	G	C	T	T	A	G	C	T	T	C	A	G	G	H4	1
TSN71	Shannan	T	G	G	A	T	G	A	C	A	T	G	C	T	T	A	G	T	G	A	T	G	G	G	H4	1
TSN72	Shannan	T	G	G	A	T	G	A	C	A	T	G	C	T	T	A	G	T	G	A	C	G	G	A	H4	5
TSN73	Shannan	T	G	G	A	T	G	A	C	A	T	G	C	T	T	A	G	T	G	A	C	A	G	G	H4	2
TSN74	Shannan	T	G	G	A	T	G	A	C	A	T	G	C	T	T	A	G	T	T	T	C	G	G	A	H4	4
TSN75	Shannan	T	G	G	A	T	G	A	C	A	T	G	C	T	T	A	G	T	T	T	C	A	G	G	H4	3
TSN76	Shannan	T	G	G	G	C	A	C	C	C	G	G	T	C	C	C	C	T	G	A	T	G	G	G	H3	2
TSN77	Shannan	T	G	G	G	C	A	C	C	C	G	G	T	C	C	C	C	T	T	T	C	G	G	A	H3	2
TRK01	Shigatse	A	A	C	G	C	A	C	C	C	G	A	T	C	C	C	C	T	G	A	C	G	G	A	H7b	1
TRK02	Shigatse	A	A	C	G	C	A	C	C	C	G	G	T	C	C	C	C	C	G	A	C	G	A	G	H3	1
TRK03	Shigatse	A	A	C	G	C	A	C	C	C	G	G	T	C	C	C	C	C	G	A	C	G	G	A	H3	5
TRK04	Shigatse	A	A	C	G	C	A	C	C	C	G	G	T	C	C	C	C	T	T	T	C	G	A	G	H3	1
TRK05	Shigatse	A	A	C	G	C	A	C	C	C	G	G	T	C	C	C	C	T	T	T	C	G	G	A	H3	69
TRK06	Shigatse	A	A	C	G	C	A	C	C	C	G	G	T	C	C	C	C	T	T	T	C	A	G	G	H3	24
TRK07	Shigatse	A	A	C	G	C	A	C	C	C	G	G	T	C	C	C	C	T	T	T	T	G	G	G	H3	16
TRK08	Shigatse	A	A	C	G	C	A	C	C	C	G	G	T	C	C	C	C	T	G	A	C	G	G	A	H3	3
TRK09	Shigatse	A	A	C	G	C	A	C	C	C	G	G	T	C	C	C	C	T	G	A	C	A	G	G	H3	1
TRK10	Shigatse	A	A	C	G	C	A	C	C	C	G	G	T	C	C	C	C	T	G	A	T	G	G	G	H3	4
TRK11	Shigatse	A	A	C	G	C	A	C	C	C	G	G	T	C	C	C	G	C	T	T	C	G	G	A	H3	3
TRK12	Shigatse	A	A	C	G	C	A	C	C	C	G	G	T	C	C	C	G	C	G	A	C	G	G	A	H3	1
TRK13	Shigatse	A	A	C	G	C	A	C	C	C	G	G	T	C	C	C	G	C	G	A	T	G	G	G	H3	1
TRK14	Shigatse	A	A	C	G	C	A	C	C	C	G	G	T	C	C	C	G	T	T	T	C	A	G	G	H3	1
TRK15	Shigatse	A	A	C	G	C	A	C	C	C	G	G	T	C	C	C	G	T	G	A	C	A	G	G	H3	2
TRK16	Shigatse	A	A	C	G	C	A	C	C	C	G	G	T	C	C	A	G	T	G	A	T	G	G	G	H3	1
TRK17	Shigatse	A	A	C	G	C	A	C	C	C	G	G	T	C	T	C	G	C	T	T	C	A	G	G	H3	2
TRK18	Shigatse	A	A	C	G	C	A	C	C	C	G	G	C	T	T	C	C	T	T	T	C	A	G	G	H3	2
TRK19	Shigatse	A	A	C	G	C	A	C	C	C	G	G	C	T	T	A	C	T	T	T	C	G	A	G	H3	2
TRK20	Shigatse	A	A	C	G	C	A	C	C	C	G	G	C	T	T	A	C	T	T	T	T	G	G	G	H3	1
TRK21	Shigatse	A	A	C	G	C	A	C	C	C	G	G	C	T	T	A	G	C	T	T	C	G	G	A	H3	2
TRK22	Shigatse	A	A	C	G	C	A	C	C	C	G	G	C	T	T	A	G	C	G	A	C	G	G	A	H3	2
TRK23	Shigatse	A	A	C	G	C	A	C	C	C	G	G	C	T	T	A	G	T	T	T	C	G	G	A	H3	3
TRK24	Shigatse	A	A	C	G	C	A	C	C	C	G	G	C	T	T	A	G	T	G	A	C	A	G	G	H3	1
TRK25	Shigatse	A	A	C	G	C	A	C	C	A	G	G	T	C	C	C	C	T	G	T	C	G	G	A	H3	1
TRK26	Shigatse	A	A	C	G	C	A	C	T	C	G	A	T	C	C	C	C	T	T	T	C	G	A	G	H7	2
TRK27	Shigatse	A	A	C	G	C	A	C	T	C	G	A	T	C	C	C	C	T	T	T	C	G	G	A	H7	3
TRK28	Shigatse	A	A	C	G	C	A	C	T	C	G	A	T	C	C	C	C	T	T	T	C	A	G	G	H7	1
TRK29	Shigatse	A	A	C	G	C	A	C	T	C	G	A	T	C	C	C	C	T	G	A	C	G	G	A	H7	15
TRK30	Shigatse	A	A	C	G	C	A	C	T	C	G	A	T	C	C	C	C	T	G	A	C	A	G	G	H7	17
TRK31	Shigatse	A	A	C	G	C	A	C	T	C	G	A	T	C	C	C	C	T	G	A	T	G	G	G	H7	5
TRK32	Shigatse	A	A	C	G	C	A	C	T	C	G	A	T	C	C	C	G	C	T	T	C	G	A	G	H7	2
TRK33	Shigatse	A	A	C	G	C	A	C	T	C	G	A	T	C	C	C	G	T	G	A	C	G	G	A	H7	1
TRK34	Shigatse	A	A	C	G	C	A	C	T	C	G	G	T	C	C	C	C	T	T	T	C	G	G	A	H6	1
TRK35	Shigatse	A	A	C	G	C	A	C	T	C	G	G	C	T	T	A	G	C	G	A	C	G	G	A	H6	1
TRK36	Shigatse	A	A	C	G	T	G	A	C	A	T	G	C	T	T	A	G	C	G	A	C	G	G	A	H4	1
TRK37	Shigatse	A	A	C	G	T	G	A	C	A	T	G	C	T	T	A	G	C	G	A	C	A	G	G	H4	1
TRK38	Shigatse	A	A	C	A	C	A	A	C	A	G	A	C	C	C	C	C	T	G	A	C	A	G	G	H7b	1
TRK39	Shigatse	A	G	G	A	C	A	C	C	C	G	G	T	C	C	C	C	T	T	T	C	G	G	A	H3	1
TRK40	Shigatse	A	G	G	A	T	G	C	C	C	G	G	T	C	C	C	C	T	T	T	C	G	G	A	H1b	1
TRK41	Shigatse	A	G	G	A	T	G	C	C	C	G	G	T	C	T	C	G	C	T	T	T	G	G	G	H1b	1
TRK42	Shigatse	A	G	G	A	T	G	C	C	C	G	G	C	T	T	C	G	C	T	T	T	G	G	G	H1b	1
TRK43	Shigatse	A	G	G	A	T	G	C	C	C	G	G	C	T	T	A	C	T	T	T	C	G	A	G	H1b	1
TRK44	Shigatse	A	G	G	A	T	G	C	C	C	G	G	C	T	T	A	G	C	T	T	C	G	A	G	H1b	3
TRK45	Shigatse	A	G	G	A	T	G	C	C	C	G	G	C	T	T	A	G	C	T	T	C	G	G	A	H1b	2
TRK46	Shigatse	A	G	G	A	T	G	C	C	C	G	G	C	T	T	A	G	C	T	T	C	A	G	G	H1b	1
TRK47	Shigatse	A	G	G	A	T	G	C	C	C	G	G	C	T	T	A	G	C	T	T	T	G	G	G	H1b	3
TRK48	Shigatse	A	G	G	A	T	G	C	C	C	G	G	C	T	T	A	G	T	G	A	T	G	G	G	H1b	4
TRK49	Shigatse	A	G	G	A	T	G	C	C	C	T	A	C	C	T	C	G	C	T	T	C	A	G	G	H7b1	1
TRK50	Shigatse	A	G	G	A	T	G	C	C	A	T	A	C	C	T	C	G	C	T	T	T	G	G	G	H7b1	1
TRK51	Shigatse	A	G	G	A	T	G	C	C	A	T	A	C	T	T	A	G	T	G	A	T	G	G	G	H7b1	1
TRK52	Shigatse	A	G	G	A	T	G	C	C	A	T	G	T	C	C	C	C	T	T	T	C	G	G	A	H2	2
TRK53	Shigatse	A	G	G	A	T	G	C	C	A	T	G	T	C	C	C	C	T	T	T	C	A	G	G	H2	1
TRK54	Shigatse	A	G	G	A	T	G	C	C	A	T	G	T	C	T	C	G	C	T	T	C	G	A	G	H2	4
TRK55	Shigatse	A	G	G	A	T	G	C	C	A	T	G	T	C	T	C	G	C	T	T	C	G	G	A	H2	24
TRK56	Shigatse	A	G	G	A	T	G	C	C	A	T	G	T	C	T	C	G	C	T	T	C	A	G	G	H2	19
TRK57	Shigatse	A	G	G	A	T	G	C	C	A	T	G	T	C	T	C	G	C	T	T	T	G	G	G	H2	7
TRK58	Shigatse	A	G	G	A	T	G	C	C	A	T	G	T	C	T	C	G	C	G	A	T	G	G	G	H2	13
TRK59	Shigatse	A	G	G	A	T	G	C	C	A	T	G	T	C	T	C	G	T	T	T	T	G	G	G	H2	1
TRK60	Shigatse	A	G	G	A	T	G	C	C	A	T	G	C	T	T	A	G	T	G	A	C	A	G	G	H2	1
TRK61	Shigatse	A	G	G	A	T	G	C	T	C	G	G	T	C	T	C	G	C	T	T	T	G	G	G	H5	2
TRK62	Shigatse	A	G	G	A	T	G	A	C	A	G	G	C	C	T	A	G	T	T	A	C	G	A	A	H3*4	1
TRK63	Shigatse	T	G	C	A	T	G	A	C	A	T	G	C	T	T	A	G	T	G	A	C	G	G	A	H4	1
TRK64	Shigatse	T	G	G	G	C	A	C	C	C	G	G	T	C	C	C	C	T	T	T	C	G	G	A	H3	5
TRK65	Shigatse	T	G	G	A	C	A	C	C	C	G	G	T	C	C	C	G	C	T	T	T	G	G	G	H3	1
TRK66	Shigatse	T	G	G	A	T	G	C	C	A	T	G	T	C	T	C	G	T	G	A	C	A	G	G	H2	1
TRK67	Shigatse	T	G	G	A	T	G	A	C	C	T	G	T	C	T	C	G	C	T	T	C	A	G	G	H1c	1
TRK68	Shigatse	T	G	G	A	T	G	A	C	A	T	G	T	C	C	C	C	T	T	T	C	G	G	A	H4	18
TRK69	Shigatse	T	G	G	A	T	G	A	C	A	T	G	T	C	C	C	C	T	T	T	T	G	G	G	H4	2
TRK70	Shigatse	T	G	G	A	T	G	A	C	A	T	G	T	C	C	C	C	T	G	A	C	G	A	G	H4	1
TRK71	Shigatse	T	G	G	A	T	G	A	C	A	T	G	T	C	C	C	C	T	G	A	C	G	G	A	H4	1
TRK72	Shigatse	T	G	G	A	T	G	A	C	A	T	G	T	C	C	C	C	T	G	A	T	G	G	G	H4	9
TRK73	Shigatse	T	G	G	A	T	G	A	C	A	T	G	T	C	C	C	G	C	T	T	C	A	G	G	H4	1
TRK74	Shigatse	T	G	G	A	T	G	A	C	A	T	G	T	C	C	C	G	C	T	T	T	G	G	G	H4	2
TRK75	Shigatse	T	G	G	A	T	G	A	C	A	T	G	T	C	C	C	G	T	G	A	T	G	G	G	H4	2
TRK76	Shigatse	T	G	G	A	T	G	A	C	A	T	G	T	C	T	C	G	C	T	T	C	A	G	G	H4	8
TRK77	Shigatse	T	G	G	A	T	G	A	C	A	T	G	T	C	T	C	G	C	G	A	T	G	G	G	H4	1
TRK78	Shigatse	T	G	G	A	T	G	A	C	A	T	G	C	T	T	A	C	T	T	T	C	G	G	A	H4	3
TRK79	Shigatse	T	G	G	A	T	G	A	C	A	T	G	C	T	T	A	G	C	T	T	C	G	G	A	H4	4
TRK80	Shigatse	T	G	G	A	T	G	A	C	A	T	G	C	T	T	A	G	C	G	A	C	G	G	A	H4	2
TRK81	Shigatse	T	G	G	A	T	G	A	C	A	T	G	C	T	T	A	G	T	T	T	C	A	G	G	H4	3
TRK82	Shigatse	T	G	G	A	T	G	A	C	A	T	G	C	T	T	A	G	T	T	T	T	G	G	G	H4	3
TRK83	Shigatse	T	G	G	A	T	G	A	C	A	T	G	C	T	T	A	G	T	G	A	C	G	G	A	H4	11
TRK84	Shigatse	T	G	G	A	T	G	A	C	A	T	G	C	T	T	A	G	T	G	A	C	A	G	G	H4	3
TRK85	Shigatse	T	G	G	A	T	G	A	C	A	T	G	C	T	T	A	G	T	G	T	T	G	G	G	H4	1
TRK86	Shigatse	T	G	G	A	T	G	A	T	A	T	G	T	C	T	C	G	C	G	A	C	G	G	A	H5b	1
TRK87	Shigatse	T	G	G	A	T	G	A	T	A	T	G	T	C	T	A	G	C	T	T	C	G	A	G	H5b	2
TDN01	Deng	T	G	C	A	T	G	A	C	A	T	G	T	C	C	C	C	T	G	A	C	A	G	G	H4	6
TDN02	Deng	T	G	C	A	T	G	A	C	A	T	G	T	C	C	C	C	T	T	T	C	A	G	G	H4	5
TDN03	Deng	T	G	C	A	T	G	A	C	A	T	G	T	C	C	C	G	T	G	A	T	G	G	G	H4	6
TDN04	Deng	T	G	C	A	T	G	A	C	A	T	G	T	C	C	C	G	T	T	A	C	G	A	G	H4	1
TDN05	Deng	T	G	C	A	T	G	A	C	A	T	G	T	C	C	C	G	C	T	T	T	G	G	G	H4	1
TDN06	Deng	T	G	C	A	T	G	A	C	A	T	G	T	C	T	C	G	C	T	T	C	G	G	G	H4	1
TDN07	Deng	T	G	C	A	T	G	A	C	A	T	G	T	C	T	C	G	C	T	T	C	A	G	G	H4	1
TDN08	Deng	T	G	C	A	T	G	A	C	A	T	G	C	C	T	C	G	C	T	T	T	G	G	G	H4	1
TDN09	Deng	T	G	C	A	T	G	A	C	A	T	G	C	C	T	A	G	T	G	A	C	A	G	G	H4	1
TDN10	Deng	T	G	C	A	T	G	A	C	A	T	G	C	C	T	A	G	T	T	T	C	A	G	G	H4	1
TDN11	Deng	T	G	C	A	T	G	A	C	A	T	G	C	T	T	C	G	C	T	T	T	G	G	G	H4	1
TDN12	Deng	T	G	C	A	T	G	A	C	A	T	G	C	T	T	A	C	T	T	T	T	G	G	G	H4	2
TDN13	Deng	T	G	C	A	T	G	A	C	A	T	G	C	T	T	A	G	C	T	T	T	G	G	G	H4	2
TDN14	Deng	T	G	C	A	T	G	A	C	C	T	G	C	T	T	A	G	C	T	T	T	G	G	G	H1c	1
TDN15	Deng	T	A	G	G	C	A	C	C	C	G	G	T	C	C	C	C	T	T	T	C	G	G	A	H3	3
TDN16	Deng	A	G	C	A	T	G	C	C	A	G	G	T	C	C	C	C	T	T	T	C	G	G	A	H1	1
TDN17	Deng	A	G	C	A	T	G	C	C	A	T	G	T	C	T	C	G	C	G	A	T	G	G	G	H2	3
TDN18	Deng	A	G	C	A	T	G	C	C	A	T	G	T	C	T	C	G	C	T	T	C	G	G	A	H2	14
TDN19	Deng	A	G	C	A	T	G	C	C	A	T	G	T	C	T	C	G	C	T	T	C	G	G	G	H2	3
TDN20	Deng	A	A	C	G	C	A	C	C	C	G	G	T	C	C	C	C	T	T	T	C	G	G	A	H3	1
TDN21	Deng	A	G	G	A	T	G	C	C	A	T	G	T	C	T	C	G	C	T	T	C	G	G	A	H2	1
TDN22	Deng	A	G	G	G	C	A	C	C	C	G	G	T	C	C	C	C	T	T	T	C	G	G	A	H3	2
TDN23	Deng	A	A	G	G	C	A	C	C	C	G	G	T	C	C	C	C	T	G	A	C	G	A	G	H3	3
TDN24	Deng	A	A	G	G	C	A	C	C	C	G	G	T	C	C	C	C	T	G	A	C	A	G	G	H3	3
TDN25	Deng	A	A	G	G	C	A	C	C	C	G	G	T	C	C	C	C	T	G	A	T	G	G	G	H3	9
TDN26	Deng	A	A	G	G	C	A	C	C	C	G	G	T	C	C	C	C	T	T	T	C	G	G	A	H3	15
TDN27	Deng	A	A	G	G	C	A	C	C	C	G	G	T	C	C	C	C	T	T	T	C	A	G	G	H3	5
TDN28	Deng	A	A	G	G	C	A	C	C	C	G	G	T	C	C	C	C	T	T	T	T	G	G	A	H3	1
TDN29	Deng	A	A	G	G	C	A	C	C	C	G	G	T	C	C	C	C	T	T	T	T	G	G	G	H3	2
TDN30	Deng	A	A	G	G	C	A	C	C	C	G	G	T	C	C	C	G	T	G	A	T	G	G	G	H3	2
TDN31	Deng	A	A	G	G	C	A	C	C	C	G	G	C	C	C	C	C	T	T	T	C	A	G	G	H3	1
TDN32	Deng	A	A	G	G	C	A	C	C	C	G	G	C	T	T	A	C	T	T	T	C	G	G	A	H3	1
TDR01	Tingri	A	A	G	G	C	A	C	C	C	G	G	T	C	C	C	C	T	G	T	C	G	G	A	H3	2
TDR02	Tingri	A	A	G	G	C	A	C	C	C	G	G	T	C	C	C	C	T	G	A	T	G	G	G	H3	4
TDR03	Tingri	A	A	G	G	C	A	C	C	C	G	G	T	C	C	C	C	T	T	T	C	G	G	A	H3	13
TDR04	Tingri	A	A	G	G	C	A	C	C	C	G	G	T	C	C	C	C	T	T	T	C	A	G	G	H3	2
TDR05	Tingri	A	A	G	G	C	A	C	C	C	G	G	T	C	C	C	C	T	T	T	T	G	G	G	H3	7
TDR06	Tingri	A	A	G	G	C	A	C	C	C	G	G	T	C	C	C	G	C	T	T	C	G	G	A	H3	1
TDR07	Tingri	A	A	G	G	C	A	C	C	C	T	G	T	C	C	C	C	T	T	T	C	G	G	A	H2	1
TDR08	Tingri	A	A	G	G	C	A	C	T	C	G	G	T	C	T	C	G	C	T	T	C	A	G	G	H6	2
TDR09	Tingri	A	A	G	G	C	A	C	T	C	G	A	T	C	C	C	C	T	G	A	C	G	G	A	H7	2
TDR10	Tingri	A	A	G	G	C	A	C	T	C	G	A	T	C	C	C	C	T	G	A	C	G	A	G	H7	1
TDR11	Tingri	A	A	G	G	C	A	C	T	C	G	A	T	C	C	C	C	T	G	A	C	A	G	G	H7	1
TDR12	Tingri	A	A	G	G	C	A	C	T	C	G	A	T	C	C	C	C	T	G	A	T	G	G	G	H7	2
TDR13	Tingri	A	A	G	G	C	A	C	T	C	G	A	T	C	C	C	C	T	T	T	C	G	A	G	H7	1
TDR14	Tingri	A	A	G	G	C	A	C	T	C	G	A	T	C	C	C	C	T	T	A	C	A	G	G	H7	1
TDR15	Tingri	A	A	G	G	C	A	C	T	C	G	A	T	C	C	C	C	C	T	T	C	G	G	A	H7	1
TDR16	Tingri	A	G	G	G	C	A	C	C	C	G	G	T	C	C	C	C	T	T	T	C	A	G	G	H3	1
TDR17	Tingri	A	G	G	A	T	G	C	C	A	T	G	T	C	T	C	G	C	T	T	C	A	G	G	H2	1
TDR18	Tingri	A	G	C	A	T	G	C	C	C	G	G	T	C	T	C	G	C	G	T	T	G	G	G	H1b	1
TDR19	Tingri	A	G	C	A	T	G	C	C	C	G	G	T	C	T	C	G	C	T	T	T	G	G	G	H1b	1
TDR20	Tingri	A	G	C	A	T	G	C	C	C	G	G	C	T	T	A	G	C	T	T	C	A	G	G	H1b	1
TDR21	Tingri	A	G	C	A	T	G	C	C	A	T	G	T	C	C	C	C	T	T	T	C	G	G	A	H2	1
TDR22	Tingri	A	G	C	A	T	G	C	C	A	T	G	T	C	T	C	G	C	T	T	C	G	G	A	H2	16
TDR23	Tingri	A	G	C	A	T	G	C	C	A	T	G	T	C	T	C	G	C	T	T	C	A	G	G	H2	4
TDR24	Tingri	A	G	C	A	T	G	C	C	A	T	G	T	C	T	C	G	C	T	T	T	G	G	G	H2	2
TDR25	Tingri	T	G	G	A	T	G	A	C	A	T	G	T	C	C	C	C	T	G	A	T	G	G	G	H4	1
TDR26	Tingri	T	G	C	A	T	G	A	C	A	G	G	T	C	C	C	C	T	T	T	C	G	G	A	H3*4	1
TDR27	Tingri	T	G	C	A	T	G	A	C	A	T	G	T	C	C	C	C	T	G	A	T	G	G	G	H4	1
TDR28	Tingri	T	G	C	A	T	G	A	C	A	T	G	T	C	C	C	C	T	T	T	C	G	G	A	H4	6
TDR29	Tingri	T	G	C	A	T	G	A	C	A	T	G	T	C	C	C	G	T	G	A	C	G	G	A	H4	1
TDR30	Tingri	T	G	C	A	T	G	A	C	A	T	G	T	C	C	C	G	T	G	A	T	G	G	G	H4	3
TDR31	Tingri	T	G	C	A	T	G	A	C	A	T	G	T	C	C	C	G	T	T	T	C	G	G	A	H4	1
TDR32	Tingri	T	G	C	A	T	G	A	C	A	T	G	T	C	C	C	G	C	G	A	T	G	G	G	H4	1
TDR33	Tingri	T	G	C	A	T	G	A	C	A	T	G	T	C	T	C	G	C	G	T	C	A	G	G	H4	1
TDR34	Tingri	T	G	C	A	T	G	A	C	A	T	G	T	C	T	C	G	C	T	T	C	A	G	G	H4	3
TDR35	Tingri	T	G	C	A	T	G	A	C	A	T	G	C	T	T	A	C	T	T	T	C	G	G	A	H4	1
TDR36	Tingri	T	G	C	A	T	G	A	C	A	T	G	C	T	T	A	G	T	G	T	C	G	G	A	H4	2
TDR37	Tingri	T	G	C	A	T	G	A	C	A	T	G	C	T	T	A	G	T	T	T	C	G	A	G	H4	1
TDR38	Tingri	T	G	C	A	T	G	A	C	A	T	G	C	T	T	A	G	T	T	T	C	A	G	G	H4	3
TDR39	Tingri	T	G	C	A	T	G	A	C	A	T	G	C	T	T	A	G	C	G	A	C	G	G	A	H4	2
TDR40	Tingri	T	G	C	A	T	G	A	C	A	T	G	C	T	T	A	G	C	G	A	C	A	G	G	H4	2
TDR41	Tingri	T	G	C	A	T	G	A	T	A	T	G	T	C	T	C	G	C	G	A	C	A	G	G	H5b	1
TGB01	Gongbo	A	G	C	A	T	G	C	C	A	T	G	T	C	C	C	C	T	T	T	C	G	G	A	H2	2
TGB02	Gongbo	A	G	C	A	T	G	C	C	A	T	G	T	C	C	C	C	T	T	T	C	A	G	G	H2	3
TGB03	Gongbo	A	G	C	A	T	G	C	C	A	T	G	T	C	C	C	G	T	T	T	C	G	G	A	H2	1
TGB04	Gongbo	A	G	C	A	T	G	C	C	A	T	G	T	C	T	C	C	T	T	T	C	G	G	A	H2	2
TGB05	Gongbo	A	G	C	A	T	G	C	C	A	T	G	T	C	T	C	G	C	T	T	C	G	G	A	H2	8
TGB06	Gongbo	A	G	C	A	T	G	C	C	A	T	G	T	C	T	C	G	C	T	T	C	A	G	G	H2	7
TGB07	Gongbo	A	G	C	A	T	G	C	C	A	T	G	T	C	T	C	G	C	G	A	T	G	G	G	H2	5
TGB08	Gongbo	A	G	C	A	T	G	C	C	A	T	G	T	C	T	C	G	C	G	A	T	G	A	G	H2	1
TGB09	Gongbo	A	G	C	A	T	G	C	C	A	T	G	C	T	T	A	G	T	T	T	C	G	G	A	H2	1
TGB10	Gongbo	A	G	C	A	T	G	C	C	C	G	G	T	C	C	C	C	T	T	T	C	G	G	A	H1b	1
TGB11	Gongbo	A	G	C	A	T	A	C	C	A	T	G	T	C	T	C	G	C	T	T	C	G	G	A	H2	1
TGB12	Gongbo	A	G	G	G	C	A	C	C	C	G	G	T	C	C	C	C	C	G	A	C	G	G	A	H3	1
TGB13	Gongbo	A	A	G	G	T	G	A	C	A	T	G	C	T	T	A	G	C	G	A	C	A	G	G	H4	1
TGB14	Gongbo	A	A	G	G	C	G	C	C	A	T	G	T	C	T	C	G	C	G	A	T	G	G	G	H2	1
TGB15	Gongbo	A	A	G	G	C	A	C	C	C	G	G	T	C	C	C	C	C	G	A	C	G	G	A	H3	1
TGB16	Gongbo	A	A	G	G	C	A	C	C	C	G	G	T	C	C	C	C	C	G	A	C	A	G	G	H3	1
TGB17	Gongbo	A	A	G	G	C	A	C	C	C	G	G	T	C	C	C	C	T	T	T	C	G	G	A	H3	17
TGB18	Gongbo	A	A	G	G	C	A	C	C	C	G	G	T	C	C	C	C	T	T	T	C	A	G	G	H3	4
TGB19	Gongbo	A	A	G	G	C	A	C	C	C	G	G	T	C	C	C	C	T	T	T	T	G	G	G	H3	9
TGB20	Gongbo	A	A	G	G	C	A	C	C	C	G	G	T	C	C	C	C	T	G	T	T	G	G	G	H3	1
TGB21	Gongbo	A	A	G	G	C	A	C	C	C	G	G	T	C	C	C	C	T	G	A	C	G	G	A	H3	1
TGB22	Gongbo	A	A	G	G	C	A	C	C	C	G	G	T	C	C	C	C	T	G	A	C	A	G	G	H3	6
TGB23	Gongbo	A	A	G	G	C	A	C	C	C	G	G	T	C	C	C	C	T	G	A	T	G	G	G	H3	2
TGB24	Gongbo	A	A	G	G	C	A	C	C	C	G	G	T	C	C	C	G	C	G	A	T	G	G	G	H3	2
TGB25	Gongbo	A	A	G	G	C	A	C	T	C	G	A	T	C	C	C	C	T	T	T	C	A	G	G	H7	1
TGB26	Gongbo	A	A	G	G	C	A	C	T	C	G	A	T	C	C	C	C	T	T	A	C	A	G	G	H7	1
TGB27	Gongbo	A	A	G	G	C	A	C	T	C	G	A	T	C	C	C	C	T	G	A	C	G	G	G	H7	1
TGB28	Gongbo	A	A	G	G	C	A	C	T	C	G	A	T	C	C	C	C	T	G	A	C	A	G	G	H7	2
TGB29	Gongbo	A	A	G	G	C	A	C	T	C	G	A	T	C	C	C	C	T	G	A	T	G	G	G	H7	3
TGB30	Gongbo	T	G	C	A	T	G	A	C	A	T	G	T	C	C	C	C	T	T	T	C	G	G	A	H4	5
TGB31	Gongbo	T	G	C	A	T	G	A	C	A	T	G	T	C	C	C	G	C	T	T	C	G	G	A	H4	1
TGB32	Gongbo	T	G	C	A	T	G	A	C	A	T	G	T	C	C	C	G	C	T	T	C	G	G	G	H4	2
TGB33	Gongbo	T	G	C	A	T	G	A	C	A	T	G	C	T	T	A	G	T	T	T	C	G	G	A	H4	1
TGB34	Gongbo	T	G	C	A	T	G	A	C	A	T	G	C	T	T	A	G	T	T	T	C	A	G	G	H4	1
TGB35	Gongbo	T	G	C	A	T	G	A	C	A	T	G	C	T	T	A	G	T	G	A	C	A	G	G	H4	1
TGB36	Gongbo	T	G	C	A	T	G	A	C	C	G	G	T	C	C	C	C	T	T	T	C	G	G	A	H3*4	1
TGB37	Gongbo	T	G	C	A	T	G	C	C	A	T	G	T	C	T	C	G	C	T	T	C	A	G	G	H2	1
TLB01	Lhoba	A	G	C	A	T	G	C	C	A	T	G	T	C	C	C	C	T	T	T	C	G	G	A	H2	1
TLB02	Lhoba	A	G	C	A	T	G	C	C	A	T	G	T	C	C	C	C	T	T	T	C	A	G	G	H2	1
TLB03	Lhoba	A	G	C	A	T	G	C	C	A	T	G	T	C	C	C	C	T	T	T	T	G	G	G	H2	3
TLB04	Lhoba	A	G	C	A	T	G	C	C	A	T	G	T	C	T	C	G	C	G	A	C	A	G	G	H2	10
TLB05	Lhoba	A	G	C	A	T	G	C	C	A	T	G	T	C	T	C	G	C	T	T	C	G	G	A	H2	10
TLB06	Lhoba	A	G	C	A	T	G	C	C	A	T	G	T	C	T	C	G	C	T	T	C	A	G	G	H2	5
TLB07	Lhoba	A	G	C	A	T	G	C	C	A	T	G	T	C	T	C	G	C	T	T	T	G	G	G	H2	1
TLB08	Lhoba	A	G	C	A	T	G	C	C	C	G	G	C	T	T	A	G	C	T	T	C	G	G	A	H1b	1
TLB09	Lhoba	A	G	C	A	T	G	C	C	C	G	G	C	T	T	A	G	T	G	T	C	A	G	G	H1b	1
TLB10	Lhoba	A	G	C	A	T	G	C	C	C	G	G	C	T	T	A	G	T	T	T	C	G	G	A	H1b	6
TLB11	Lhoba	A	A	G	G	C	A	C	C	C	G	G	T	C	C	C	C	T	G	A	C	A	G	G	H3	3
TLB12	Lhoba	A	A	G	G	C	A	C	C	C	G	G	T	C	C	C	C	T	G	A	T	G	G	G	H3	5
TLB13	Lhoba	A	A	G	G	C	A	C	C	C	G	G	T	C	C	C	C	T	T	T	C	G	A	G	H3	1
TLB14	Lhoba	A	A	G	G	C	A	C	C	C	G	G	T	C	C	C	C	T	T	T	C	G	G	A	H3	5
TLB15	Lhoba	A	A	G	G	C	A	C	C	C	G	G	T	C	C	C	C	T	T	T	C	A	G	G	H3	12
TLB16	Lhoba	A	A	G	G	C	A	C	C	C	G	G	T	C	C	C	C	T	T	T	T	G	G	G	H3	11
TLB17	Lhoba	A	A	G	G	C	A	C	C	C	G	G	T	C	C	C	G	T	T	T	C	A	G	G	H3	1
TLB18	Lhoba	A	A	G	G	C	A	C	C	C	G	G	T	C	T	C	G	C	T	T	C	G	G	A	H3	2
TLB19	Lhoba	A	A	G	G	C	A	C	C	C	G	G	C	T	T	A	G	T	G	A	T	G	G	G	H3	2
TLB20	Lhoba	A	A	G	G	C	A	C	T	C	G	G	T	C	C	C	G	T	T	T	C	G	A	G	H6	1
TLB21	Lhoba	A	A	G	G	C	A	C	T	C	G	A	T	C	C	C	C	T	G	A	C	G	G	A	H7	2
TLB22	Lhoba	T	G	C	A	T	G	A	C	A	T	G	T	C	C	C	C	T	T	T	C	A	G	G	H4	2
TLB23	Lhoba	T	G	C	A	T	G	A	C	A	T	G	T	C	C	C	C	T	T	T	T	G	G	G	H4	7
TLB24	Lhoba	T	G	C	A	T	G	A	C	A	T	G	T	C	C	C	G	T	T	T	C	A	G	G	H4	2
TLB25	Lhoba	T	G	C	A	T	G	A	C	A	T	G	C	T	T	A	G	C	G	A	C	A	G	G	H4	1
TLB26	Lhoba	T	G	C	A	T	G	A	C	A	T	G	C	T	T	A	G	C	T	T	C	A	G	G	H4	1
TLB27	Lhoba	T	G	C	A	T	G	A	C	A	T	G	C	T	T	A	G	T	T	T	C	A	G	G	H4	1
TLB28	Lhoba	T	G	C	A	T	G	A	C	A	T	G	C	T	T	A	G	T	T	T	T	G	G	G	H4	1
TLB29	Lhoba	T	G	G	G	C	A	C	C	C	G	G	T	C	C	C	C	T	T	T	C	G	G	A	H3	1
TMB01	Monba	A	G	C	A	T	G	C	C	A	T	G	T	C	C	C	C	T	T	T	T	G	G	G	H2	3
TMB02	Monba	A	G	C	A	T	G	C	C	A	T	G	T	C	T	C	C	T	G	A	C	G	G	A	H2	1
TMB03	Monba	A	G	C	A	T	G	C	C	A	T	G	T	C	T	C	G	C	T	T	C	G	G	A	H2	1
TMB04	Monba	A	G	C	A	T	G	C	C	A	T	G	T	C	T	C	G	C	T	T	C	G	A	G	H2	1
TMB05	Monba	A	G	C	A	T	G	C	C	A	T	G	T	C	T	C	G	C	T	T	C	A	G	G	H2	1
TMB06	Monba	A	G	C	A	T	G	C	C	A	T	G	T	C	T	C	G	C	T	T	T	G	G	G	H2	2
TMB07	Monba	A	G	C	A	T	G	C	C	A	T	G	T	C	T	C	G	T	G	A	C	A	G	G	H2	1
TMB08	Monba	A	G	C	A	T	G	C	C	C	G	G	C	T	T	A	C	T	T	T	C	G	A	G	H1b	1
TMB09	Monba	A	A	C	A	T	G	C	C	A	T	G	T	C	C	C	G	T	T	T	C	G	G	A	H2	1
TMB10	Monba	A	A	G	G	C	A	C	C	C	T	G	T	C	C	C	G	C	T	T	C	G	G	A	H2	1
TMB11	Monba	A	A	G	G	C	A	C	C	C	G	G	T	C	C	C	C	T	G	T	T	G	G	G	H3	1
TMB12	Monba	A	A	G	G	C	A	C	C	C	G	G	T	C	C	C	C	T	T	T	C	G	G	A	H3	1
TMB13	Monba	A	A	G	G	C	A	C	C	C	G	G	T	C	C	C	C	T	T	T	C	A	G	G	H3	2
TMB14	Monba	A	A	G	G	C	A	C	C	C	G	G	T	C	C	C	C	T	T	T	T	G	G	G	H3	4
TMB15	Monba	A	A	G	G	C	A	C	C	C	G	G	T	C	C	C	G	C	T	T	C	G	G	A	H3	1
TMB16	Monba	A	A	G	G	C	A	C	C	C	G	G	C	T	T	A	G	T	G	A	C	A	G	G	H3	2
TMB17	Monba	A	A	G	G	C	A	C	T	C	G	G	T	C	C	C	C	T	T	T	T	G	G	G	H6	1
TMB18	Monba	A	A	G	G	C	A	C	T	C	G	A	T	C	C	C	C	T	G	A	C	G	G	A	H7	1
TMB19	Monba	A	A	G	G	C	A	C	T	C	G	A	T	C	C	C	C	T	T	A	C	G	G	A	H7	1
TMB20	Monba	T	G	C	A	T	G	A	C	A	T	G	T	C	C	C	C	T	G	A	C	G	G	A	H4	3
TMB21	Monba	T	G	C	A	T	G	A	C	A	T	G	T	C	C	C	G	T	T	T	C	A	G	G	H4	1
TMB22	Monba	T	G	C	A	T	G	A	C	A	T	G	T	C	T	C	G	T	G	A	C	A	G	G	H4	1
TSP01	Sherpa	A	G	C	A	C	G	C	C	A	T	G	C	C	C	C	G	C	T	T	C	G	G	A	H2	7
TSP02	Sherpa	A	G	C	A	C	G	C	C	A	T	G	C	C	C	C	G	C	T	T	C	G	A	G	H2	1
TSP03	Sherpa	A	G	C	A	C	G	C	C	A	T	G	C	C	C	C	G	C	T	T	C	A	G	G	H2	1
TSP04	Sherpa	A	G	C	A	C	G	C	C	A	T	G	C	C	C	C	G	C	G	A	T	G	G	G	H2	5
TSP05	Sherpa	A	G	C	A	C	G	C	C	A	T	G	C	C	C	C	G	T	T	T	C	A	G	G	H2	3
TSP06	Sherpa	A	G	C	A	C	G	C	C	A	T	G	C	C	T	C	G	T	T	T	C	G	G	A	H2	1
TSP07	Sherpa	A	G	C	A	C	G	C	C	C	G	G	C	C	C	C	C	C	G	A	C	A	G	G	H3c	1
TSP08	Sherpa	A	G	C	A	T	G	C	C	A	T	G	C	C	T	C	G	C	T	T	C	G	G	A	H2	1
TSP09	Sherpa	A	G	C	A	T	G	C	C	A	T	G	C	C	T	C	G	T	T	T	C	G	G	A	H2	3
TSP10	Sherpa	A	G	C	A	T	G	C	C	A	T	G	C	C	T	C	G	T	T	T	C	A	G	G	H2	4
TSP11	Sherpa	A	G	C	A	T	G	C	C	C	G	G	T	T	T	A	G	C	G	A	C	A	G	G	H1b	1
TSP12	Sherpa	A	G	C	A	T	G	C	C	C	G	G	T	T	T	A	G	T	T	T	C	G	G	A	H1b	1
TSP13	Sherpa	A	A	G	A	C	A	C	C	C	G	G	C	C	C	C	C	C	T	T	C	A	G	G	H3	1
TSP14	Sherpa	A	G	G	G	C	A	C	C	C	G	G	C	C	C	C	C	C	T	T	C	G	G	A	H3	1
TSP15	Sherpa	A	A	G	G	C	A	C	C	C	T	G	C	C	C	C	G	C	T	T	C	G	G	A	H2	1
TSP16	Sherpa	A	A	G	G	C	A	C	C	C	G	G	C	C	C	C	G	C	G	A	T	G	G	G	H3	1
TSP17	Sherpa	A	A	G	G	C	A	C	C	C	G	G	C	C	C	C	C	C	T	T	C	G	G	A	H3	18
TSP18	Sherpa	A	A	G	G	C	A	C	C	C	G	G	C	C	C	C	C	C	T	T	C	G	A	G	H3	3
TSP19	Sherpa	A	A	G	G	C	A	C	C	C	G	G	C	C	C	C	C	C	T	T	C	A	G	G	H3	2
TSP20	Sherpa	A	A	G	G	C	A	C	C	C	G	G	C	C	C	C	C	C	T	T	T	G	G	G	H3	5
TSP21	Sherpa	A	A	G	G	C	A	C	C	C	G	G	C	C	C	C	C	C	G	A	C	G	G	A	H3	1
TSP22	Sherpa	A	A	G	G	C	A	C	C	C	G	G	C	C	C	C	C	C	G	A	C	G	A	G	H3	2
TSP23	Sherpa	A	A	G	G	C	A	C	C	C	G	G	C	C	C	C	C	C	G	A	C	A	G	G	H3	2
TSP24	Sherpa	A	A	G	G	C	A	C	C	C	G	G	C	C	C	C	C	C	G	A	T	G	G	G	H3	5
TSP25	Sherpa	A	A	G	G	C	A	C	C	C	G	G	C	C	C	C	C	T	T	T	C	G	G	A	H3	1
TSP26	Sherpa	A	A	G	G	C	A	C	C	C	G	G	C	C	T	C	G	T	T	T	C	G	G	A	H3	1
TSP27	Sherpa	A	A	G	G	C	A	C	C	C	G	A	C	C	C	C	C	C	G	T	C	G	G	A	H7b	1
TSP28	Sherpa	A	A	G	G	C	A	C	C	C	G	A	C	C	C	C	C	C	G	A	C	A	G	G	H7b	2
TSP29	Sherpa	A	A	G	G	C	A	C	T	C	G	A	C	C	C	C	C	C	T	T	C	A	G	G	H7	1
TSP30	Sherpa	A	A	G	G	C	A	C	T	C	G	A	C	C	C	C	C	C	G	A	C	A	G	G	H7	4
TSP31	Sherpa	A	A	G	G	C	A	C	T	C	G	A	C	C	C	C	C	C	G	A	T	G	G	G	H7	1
TSP32	Sherpa	T	G	C	A	C	G	A	C	A	T	G	C	C	C	C	G	C	T	T	C	G	G	A	H4	1
TSP33	Sherpa	T	G	C	A	C	G	A	C	A	T	G	C	C	C	C	C	C	T	T	C	G	G	A	H4	2
TSP34	Sherpa	T	G	C	A	C	G	A	C	A	T	G	T	T	C	A	G	C	T	T	C	G	G	A	H4	1
TSP35	Sherpa	T	G	C	A	C	G	A	C	A	T	G	T	T	C	A	G	C	G	A	C	A	G	G	H4	1
TSP36	Sherpa	T	G	C	A	C	G	A	C	A	T	G	T	T	C	A	G	T	T	T	C	G	G	A	H4	2
TSP37	Sherpa	T	G	C	A	T	G	A	C	A	T	G	C	C	C	C	G	C	G	A	T	G	G	G	H4	2
TSP38	Sherpa	T	G	C	A	T	G	A	C	A	T	G	C	C	C	C	C	C	T	T	C	G	G	A	H4	3
TSP39	Sherpa	T	G	C	A	T	G	A	C	A	T	G	C	C	T	C	G	T	T	T	C	A	G	A	H4	1
TSP40	Sherpa	T	G	C	A	T	G	A	C	A	T	G	T	T	T	A	G	C	T	T	C	G	G	A	H4	1
TSP41	Sherpa	T	G	C	A	T	G	A	C	A	T	G	T	T	T	A	G	C	G	A	T	G	G	G	H4	2
TSP42	Sherpa	T	G	C	A	T	G	A	C	A	T	G	T	T	T	A	G	T	T	T	C	A	G	G	H4	1
TSP43	Sherpa	T	G	C	A	T	G	C	C	A	T	G	C	C	T	C	G	T	T	T	C	G	G	A	H2	1
